# Supplementary material for: Expanding the diversity of bacterial DNA partitioning: A CTP-independent ParABS system for plasmid partitioning in Streptomyces
Source: Proc Natl Acad Sci U S A. 2025 Jul 2;122(27):e2406398122. doi: 10.1073/pnas.2406398122 (PMC12260392; doi:10.1073/pnas.2406398122)
Supplement: Supplementary file 3 — Dataset S02 (XLSX) [file pnas.2406398122.sd02.xlsx]

## Sheet: ParT_homologs
List of ParT homologs
phylum	species	ncbi_protein_id	ass_protein_id	protein_sequence	sequence_homology	ParA_nearby
Actinomycetota	Streptomyces coelicolor A(3)2	CAD11997.1	CAD11997.1	MSRRSLALPSTRSTEPDDADELEAAPEEKLAAARSAGVVASLTGADLSTPLTVAQLPTPYDVAETVTAPLNDQERGYLDVCEQALHGFRKSVVVAGKALEVINRGRLYRETHETFADYVTEVWDMKRAHAYRMIEGWRPADLVSPIGDINEGQARELAPVLKEYGPEVTVTLYRGVKELRGDRRVTAADLSEARAALPPPKHLARPDQVRDVLTVAAAEGRAPRLAPAEPKVPAQAADEHQAEQVDEGGVSQDQVDEGAEAIATLEAAVAQQRQIYDRVGGGTLAAALLYDPGRGDHLRRELRQYAQRTAYRARDTSGEQVADDA	N	Y
Cyanobacteriota	Crocosphaera subtropica ATCC 51142	ACB54283.1	ACB54283.1	MVEQESKAVNSIVLGVVELQDLTDSEQKERLRLERQVERAFYVAGCALAKLKTDKLYRSTHSTFEDYCQDRFSFTRRHVNYLIAAAGVVDNLKMGTNCSQNNEDAENLILPTTASQCRPLTALEPLKQVEAWSEAITQAGGKVPPARIVQEVVQNMQQQKKIPNPWHVGEVAQIVVKGNSDLKGKGGCWAVIVAVNDFSCSVQLWDGEYQVKPENLKELPYSNEQQKEIKELSDLISKIKLDDIEQPTRDFLAGLGKINRPWLTELEKSILEFLEKNFLS	N	N
Cyanobacteriota	Gloeothece citriformis PCC 7424	ACK73771.1	ACK73771.1	MNWGKKRRRSQKNELVFTDSDFEELLASSKKNRSSLTTDRKTVDVHVVSCESSKLTPLELSEKEQLERQVEEAFFIAGEALRSLRDRRLYRDTHRTFEQYCQDRFGHTRQKINYLIAGAAIYSNLTTARCQVLPAGEYQVRPLSVLESELQPEAWNKAVSLADGKVPTSRIVREVVEQYKEKPEHNPFELGEVVGVESKDNPLLRGRNGAWGIVTGVSKHHCNLQLWDTEFEEVGVEYLKELNYTEEDCLSISQLHGRIEKLLGVDNLEETAKSFLRILGKIQRPYLTPLEEQILGVLESTYSLHSRYSRHREQ	N	N
Thermodesulfobacteriota	Desulfatibacillum aliphaticivorans	ACL05267.1	ACL05267.1	MAKTQVIQVMEERSPLSKKEQDRRRELEGLVMKNMAAFLEMGAALAEIQRDRLYRSTHRNFEAYVRDVFEIGKSYAHRQIAGYQVVENIRSAMAPDGKNVANWRQILPANEAQVRPLTLLDDPEEQVEAWKHAVKIGEDSKRGKVTARHVAQAVGLRRGVSIAAKIQKVRTCVDKVEICSKKFKEASELLLALVQEEIDSGFQTTSKEAIAAFSQSLSDLVEAA	N	N
Actinomycetota	Streptosporangium roseum DSM 43021	ACZ92024.1	ACZ92024.1	MTDKKAGPRFNIGSTRPGAGAGVVDELIGKVPTQEPAPSITADEMGINGTAVQTVDKFVTAPTPDAFVDKFVNGVVPTLEDCERHITTITTQWLLGVGRALAAIRDHELFQEKGYTSFTAYLRTEHPWHPSYVSRVIANIPVVEALERHGADRDLNEGQATAIRPVWEQHGEEALFEVWDATTGKRSAAALVRVARAKGYLDPVDEQTDEQTQARSALSGLAQFRPVLKALSDLRALRQAALESPEGARELAATLRTALAELEADLESDARAEED	N	N
Actinomycetota	Streptomyces hygroscopicus subsp. jinggangensis 5008	AEY94349.1	AEY94349.1	MSPTRQEIRAQRSAAAEARRQAEAKEADREVETTETAAPAVPAPAGEVDPSPPAAVPEPYRPQPFTPDLIPEPVEMDAEGDLTPQEVDDLGHCEAAFANSNRAEWMKWKAAHAVRARRLHRQGGRTWPEYCEDRFGESESEVNRRIQQWPLLKAITEQQDRPRSIPDSHVQRMLPMVKQHGQEVTARAYVALRVWAAERRHRVTADVIDGLVELARGAEPPALTTANTFQRAIEAKPKPKRARKQATALVEAGAAPADTQEDSGPETSSHPNLGDSGNGAPAGEADADESVVDAEIVEDENLPHQAGQTRDVLQGMLAAIEAGRLRDAPTETLKEISTAALSIAYAVDEVLKNR	N	N
Cyanobacteriota	Oscillatoria nigro-viridis PCC 7112	AFZ10710.1	AFZ10710.1	MSSSNTVRGSDANNFSVVPSAELPARVAQDCQLNKADAKDLSAQSSTLTDAEALELSSLEATVERSLKAFWEIGQALRQIRDRRLYRQDFSTFEDYCTNRWEMSRRWAYQLIEAATVYENVRHGAPILPANERQVRPLTALPSQEQPRAWAQAVSTAPNGKLTAFHVARVVEEHQKKISRNKSNNESSSKNQRTQTANHPSNREISASTQKNAGELGATSSQTETPCRSCWNCYHCSFEPVQDDPHSFYCQKLGKLSFIEKDGNERGSKCKLWLDRWIEPELVKKAKRAQRDTFTLTLQLPIHLQAQMQDAAKTQGLAVVDWAAQILQAAVGK	N	N
Deinococcota	Deinococcus peraridilitoris DSM 19664	AFZ67101.1	AFZ67101.1	MTTTRHEQTTLPPADGLTPEEKARLAALEQVVGYGLRSFIEMAQALQEIQERRLYREQYVTFEHYCMKVWNFSRTWAYQIMQSKEAALLALDHGVPVPTERHARALIGVSAENLEIVASVVKAATGKENPTSADYQAVVETVRDLNHGAHIPHPATGEPVPFKDLRPEERTAAVTKAVKQGATDRKQFQGKDDTRPLDYAEQMRESGAQVGFFGGGEGWLFQVFDASKGEMLTGPWAKSIFEAVRAWRAKYEPDYQHPNTPTDQQGDRA	N	N
Actinomycetota	Streptomyces sp. PAMC 26508	AGJ59499.1	AGJ59499.1	MSRRHQLVMPSTEGIEPDERGEELKASTGTPQPPAVRSAGVVSAITGAGVSTPLSVAQLPTPYDVAETVNAPLDDREREHLAVCEQALTGFRKSVIVAGKALEVINRGRLYRETHSTFVEYLDDVWEIRKSQAYRMIEAWPVAAAVSPIGDINEGQARQLQPVFKDYGHEAALAVYREVKALRGDRKVTAADLAEARAILPPPRQLARPEQVREVIALAAAEGRAPRLATPVARHPEPAAEKNHHSSEEGGVTSEQVNAGAEAIAIMERAVAQQRQIYDAVPPDVREAALLYDPARGELLRSELRQYATRTAYRMRNKDTTGEAET	Y	Y
Pseudomonadota	Granulosicoccus antarcticus IMCC3135	ASJ72247.1	ASJ72247.1	MSLTDGSAIAPETDLPGKTIPDELPAIARRLKQLGQDLSSGMADQLELLVRFDSLGRWKSSGSRHCVAWMNLEMGISLALGWDYLRVGRKLQTLPITQALFRGGKLTWSIVRLLSRVADENSEALLCHTTLNASVSDLERLCHEYRWQHDADQNGIDGESAGACNRSKLDHSAGRLLVTATHS	N	N
Cyanobacteriota	Microcystis aeruginosa NIES-843	BAG03246.1	BAG03246.1	MLASAGRGVEAIEVEVIQSSRPLSEEEVRDRERLERTVERAFYQAGSALQELRDRRLYRDGYDSFEDYCRGRFGHSRQKANYLITGAAIYRTLSAANCPLLPSSEYQVRPLAVLTPQQQPTVWNEAVAVAGGRTPDHRIVRETVGKYRDKGKANVFEVGEVVGILAKDNPRLKGKNNCWAIVTAVHLRSCDLRLHDGAIDLVKIEYLKELGYTEGDCQTVRRLCDRLSRLREGEELEDTALAFLGILGKLQRPYLSALEEEMLTMLEKYYGLVTD	N	N
Cyanobacteriota	Anabaenopsis circularis NIES-21	BAY20069.1	BAY20069.1	MSPTFPRKKTATPASAKPKRTPKIQQQDDQALETIEVKAVEVTEVDVISNVTSEELNQDEQRDRLNLERKVEHAFYEAGKALKELRDRRLYRSTHKTFEEYCRDRFGFTRMSAALKIASVKVMDNLSTNGLQNAETSKGGLQERKMSTNGLQILPTNERQLRPLTNLEPEQQREVWKQAVQEAGGKIPSGRIVQSIVDKIRERTKIPNPYREGEICILVPRDNPDLRGKGGCWGAITHAGDFSCTVQTWDGEYTVKIEHLKSLELLDDDCKSMQQLCMRLRRLHQVADHDPSVDWLLQGLGKQAKPYLSALQARILGAMEREYGLDGKK	N	N
Cyanobacteriota	Nostoc carneum NIES-2107	BAY35543.1	BAY35543.1	MSSSSSAINLDKLNLLTSTPDCEPVDLKKDHEYNKTNGENIQNSEIISEAEAQELRRLEAKVERGLRAFWEIGQALRQIQDQRLYRQHYKNFEEYCINRWEMSRRSAYQLMEAASVYENVRHGAQILPANERQARPLTVLPPEKQREAWNKAVSTAPSGKVTSIHVAQVAKEYQQGNVVTKSRKNKTPNLQQSTNNSKPSDERSCWNCLHCSKEFVDDPHSFYCYQLGKLSFIEKDGNQRAQSCKFWTHRQAELDEINQSRPTSQESFTLALQLPAYLQPLIQDAAKESGLVVVDWVTNILKAAVLKSEESHNTQIHQEIIDIQVSEIA	N	N
Cyanobacteriota	Leptolyngbya boryana NIES-2135	BAY55808.1	BAY55808.1	METRILAPEFRYDLLDTETRIIVQQRTSEIRSIMKRTVHDAIEIGVKLLEVKTRLGHGHFGEWLSREFQWSHQTANNYMLVADKFQTVGNLDAIAPSALYLLASDSTPSEVRQEFIDRAQSGKKITKEAVKSAIQTAKLQPGDERIVVEPTNPLHGQKVTVQKTDGDVVYCETPQGTKPIAVGWLGTEADLSPKVQASDKAKSSNPTLSELLETAELALEVSRSRVELLQDWGKRVCEQVDLPMSLLSEAFELGIISSTL	N	N
Cyanobacteriota	Trichormus variabilis NIES-23	BAY72894.1	BAY72894.1	MELICYRIWTKTTELKQVEYEYTTFQAQKISSAQSRDNTSPDNFAQKDISKEENPATATITVNAVEIPELTEQEQSDRLFLKRKVERAFFEAGKALMELRDRRLYRSTHATFEEYCKDRFGYNRSRSYQLIDAAIVVDNLQKCPQFVDILPTAEGQVRPLTKLEPQEQQEAWPTAVEETGGKVPTGRIVKDVVQRIMERTQVPNSYQIGEVCQILAKDNPELRGKGGCWCIVVAVHDFSCTVRIWDGELTAGLKHLKSFDYLPVECQQMQEICDGVPQERS	N	N
Cyanobacteriota	Calothrix sp. NIES-4071	BAZ09198.1	BAZ09198.1	MSPISSSVLDNSNQSMAPLNDDVLGDVLTEAQAEEFKYLEARVEECLKSFWEIGRALGRIRDERLYRENYKTFEEYCMTRWEMSRRSAYQLIDAAIIYRNISENIIDEDQENVKRGKQKIKILPANERQIRPLVVLSPKQQQEAWSKVVSTAPNGKVTAVHVACVVNEYRRGAVASKDSKINTLVEIDSEQTRSCWNCSHCSKELPENTKSYYCYKLGELSLLEKSGNERGAECPHWNHRNISVENKNYQPETFDLNVQLPSHLRPLIQDAARESGIVINEWVAKAIEEALQKVDNSNGQQETDL	N	N
Cyanobacteriota	Chondrocystis sp. NIES-4102	BAZ46978.1	BAZ46978.1	MIDLYISVKQEKREKQELKDAMLRKSGGKETSNIAEGEIIESNLSTLDPRVVCDDELSFEDEQDRLKLEREIERAFYRAGCALKELRDRRLYRSTHKTFQEYCQDRFGFTRRRSDYLISAAEVVDNLSGEPEAKLKREPMVLILPTSERQCRPLTKLEPEQQRKIWHKAVETSKGKVPSGKVVSALVAEIEGKPISGKRQVDSSNKNESYRQLREGINYKQGMGCEFYVRVSQETWEKLNKYAEYVGTATLSGAVARLLNEVNM	N	N
Actinomycetota	Actinacidiphila reveromycinica	BBG20724.1	BBG20724.1	MGLFDDDEPSVAPTAAVGLLGGGMAAVAQEAAVIVQAPVGTTLDTIPAPHDPLGDGELSPQEEQEFAACQAGMDNLHRAFWVAGKSLEAMSRGNLHRNSGTPNFAEYVWNKWEIAESQAYRLMAGWRIGEELAALGWRPRESQVRELTDIVSAAGPDAAVAVYDAVARDGGRVTAKALRKVVKQLPPLDSEASPAQVHQIVGQLLHAQRQGGTTAPEASAPAAGSSAGPAGEPASDSGPQQPTRSADMQNLIDSLAALKETAKVLTQAGVRRALAESPEEAGQTVSEIKQVLNQMRAAATVKAPPAG	N	Y
Thermodesulfobacteriota	Desulfosarcina widdelii	BBO74368.1	BBO74368.1	MGNSEVEVVDPLTEQEQNRLEELERVVFEGMKGPFDSGLALREIHGEKYYRKTHPTFEVYVESKFGISRQTAYRLIDAANVFENVTHGLQNPPSGSDISPFLCLPSNERQIRSMAKLSGPEEQIEVWQRAVQTSPKGKPTGAHVKKLVNEKLGVTLQRTGTKITQAARELPEDFVEAFLTITEKLFTAKKNNFKGIDRKKVIEFIERLRRFIED	N	N
Thermodesulfobacteriota	Desulfosarcina widdelii	BBO74437.1	BBO74437.1	MDVMQLTRDEWADRDRLEKIVEDNLVTWMQVGLALKEIKERELYRTTHDSWEQYVKDRFDIARSTSYQLTSGVEVVENVRNADIEFPFFPEKEALVRPLTKLEPEEQPRAWKLAIDRARDMEEKTVMARHVIWAVQAMRGQTGGETLRGKIKNVMEDLPETFRDAFKTITESIYEAKRNRFVGVDRKKMLDMLDGLRRLIEG	N	N
Cyanobacteriota	Crocosphaera watsonii WH 8502	CCQ49684.1	CCQ49684.1	MLIAQNFPLNIIKVEPVERNLVIVRYRRRRSSAIDGFTDGDFEALFAQSQGGQTIDVEVVCDEQHSQIDSPFQPLTEVELAEKQRLEAVIIGAVWSAGKALQQLRDQKLYRDTHTSFERYCREQFGHSRSLSDYLIAGANIYENLTTNRCQILPTTEFQVRPLGVLENSDQVVAWEKAVEIANGKVPTHRIVKQVVREMTRDEKDNPFELGEVVGIMSLDNPDLKGKNGCWAIVTGLSKNTCDLQTWDSELEGVEIEFLQELEYTEEDCQTIQKLHGRISRLQKGSELEGTAKGVLRLLGKIERPYLTPLEEEMLKLVEKVYG	N	N
Cyanobacteriota	Microcoleus vaginatus FGP-2	EGK89269.1	EGK89269.1	MQLTLDSDFSDECWQPPEAEFQPLLDFENEILDQAPYNDISLLTQRIKRSFLDYVRQGIMLDAVRRYRLYKRQYRDFAEYCKLALGRSHFYCKRIIQAAKICLHLIKSKFKILPTSVAQALPLVKFAQVDEYGQTQLEEKWQTVLDGLPPQLITAAKIQEALDENPEDRAKQVRIGGKAYQLLQQKALAAGMAVSKYLEMLIGATEPPDDEPDDVEPTELTPEKEEICDRLEASFARRQKPKRIAGFGSKNLSTCPQKAIGSPIRSDKSSDSS	N	N
Cyanobacteriota	Xenococcus sp. PCC 7305	ELS00351.1	ELS00351.1	MPVDPLTIEEESIRFSLEKKVERAFYEAGKALRELRNRRLYRSTHVTFEEYCRDRFDFTRRRPYQLIEAAQIYDNLIDKCEPIVPVLPTKEGQVRPLSELTIDEQPIAWETAVEQAGGKVPTGRIVKEVVKRMKDNNPKPIPFRVGEICQIMTKDNPELRGKGGCWCIVKDIYKLSCQVSTWNDNYILRAENLKSLGYSTEECQEMAIIRDRMNAIHQTGDLDDAALWVLNGLAKLTAPHLSDLEEKLLQLLELEYKD	N	N
Actinomycetota	Streptomyces thermoalcalitolerans	WP_344052836.1	GAA0925100.1	MSRRPALAMVSTRSDEPDDVDELEPVGTPAAARSASVVASLTGADISAPLDIAQLPTPYDVPETVTRPLDERERKHLALCEQALHGFRKSVIVAGKALEIINRARLYRETHATFADYVADVWEMKRAHAYRMIEAWRPAALVSPIGDTNEAQARELAPVLKTYGPEVTVALYREARELTGGKVTAAALAEARAVLPPPRHLAGPDQVRDVLTVAAAEGRAPRLAPAPPPMPAQAAADQQQPDDTDGDVSREELDAGAEAIAIMERALAQQRQIYDAVGGGVLAAALLYDPGRADYLRRELRQYANRTAYRMRDTTGDPEASKS	Y	Y
Actinomycetota	Streptomyces thermogriseus	WP_346074388.1	GAA1016867.1	MSRRPALAMVSTRSDDADEPELADTPSAPAAAQTASVVAELTGADLSTPLTVEQLPTPYDVDESVTRPLSDREREHLAVCEQALRGFRRSVIVAGKALEVISRARLYRETHRTFADYVAEVWEMKRAHAYRMIEAWRPAALVSPIGDIPEGQARELAPVLKQYGPEATVALYREVRELRGERRVTAADLAEARAVLPPPQRLARPEQVRDVLTVAVREGRAPRLAPAAPQVPEQVVEERPATDDDRVVHEGAEAIAVLEAAVAQQRQIYDRIGGGVLAAARLYDPGRADYLCRELRQYANRTSYRAGKLTEGDES	Y	Y
Actinomycetota	Streptomyces violaceolatus	WP_344572506.1	GAA2704711.1	MSRRSLALPSTRSTEPDDADELEAAPEEKPAAARSAGVVASLTGADLSTPLTVAQLPTPYDVAETVTAPLNDQERGYLDVCEQALHGFRKSVVVAGKALEVINRGRLYRETHETFADYVTEVWDMKRAHAYRMIEGWRPADLVSPIGDINEGQARELAPVLKEYGPEVTVTLYRGVKELRGDRRVTAADLSEARAALPPPKHLARPDQVRDVLTVAAAEGRAPRLAPAEPKVPAQAADEHQAEQVDEGGVSQDQVDEGAEAIATLEAAVAQQRQIYDRVGGGTLAAALLYDPGRGDHLRRELRQYAQRTAYRARDTSGEQVADDA	Y	Y
Cyanobacteriota	Aphanothece sacrum FPU1	GBF79710.1	GBF79710.1	MDANPQTLLKGLCSRIFHNGHEISCQDFLPRVYMDQEVYEILPNYLQHILNVITEQVDNGKWLELDEAIELFHRSSFSWLYMGAIAQVVKELKIYQGKFKTFKDFCEKALDRSRSYIERLIKASKIVIELAQMGFSKLPVNEAQARPLTKYQGDELADRWNEVIHTIPSHLITAEIVEERMDEKKEYAYRSIKIPRKVWDEFEAKVLDKGGNPKKELEKLLGEWEPEEETQDEEVLEDEIIEPVTVEQVNRWLDDLENLCASYDLQQLQRLYNTE	N	N
Cyanobacteriota	Aphanothece sacrum FPU1	GBF82962.1	GBF82962.1	MDQEVYEILPNYLQHILNVITEQVDNGKWLELDEAIELFHRSSFSWLYMGAIAQVVKELKIYQGKFKTFKDFCEKALDRSRSYIERLIKASKIVIELAQMGFSKLPVNEAQARPLTKYQGDELADRWNEVIHTIPSHLITAEIVEERMDEKKEYAYRSIKIPRKVWDEFEAKVLDKGGNPKKELEKLLGEWEPEEETQDEEVLEDEIIEPVTVEQVNRWLDDLENLCRKL	N	N
Cyanobacteriota	Nostoc commune NIES-4072	GBG23367.1	GBG23367.1	MPKPPSKRKKDTSAASNDSTLTDDQDLEENPALATITVTAVEVPELTEEEQRDRLHLERRVERAFFEAGKALTELRDRRLYRSTHKTFEDYCRDRFAHSRRQSYLLMDAAVVFDNLMEKCDPLDHILPTNERQVRPMTKLEPEQQQEVWVKAVEQAGGKVPPARIVKNVVQQIMERTQVPNTYQLGEVCQILAKDNP	N	N
Actinomycetota	Streptomyces violaceusniger	GDY60603.1	GDY60603.1	MGRRMDAGKPAGGGGHRRPETTTDLVLKLPAPPSTPVADTPVLITEEQDVFVRCEVAIENLKVAFWAAGKALEIIRGGRLYRADYTSFDDYVDQRWGMSRGQADKLIRMWRVAEALFESTPSDSNDPTRIRVKKLNQAVVWELVPVAEGYDVDVATTVYRTAVEADETAVTADVLRGVVQGIRKALPKSGDAVDRGVLTKAVQTALKTVATKKKAKQGKGTASKKASAPADVPPALPWESPEALNRLLRKHMSVENRRTLGKLLTED	N	N
Actinomycetota	Streptomyces natalensis ATCC 27448	KIZ15626.1	KIZ15626.1	MSYKRQMEQRARERAAEREGREAEGQQGATAAVPAPGGEVDPLQSPAAAAVNEAYRPQPFTPDLIPEPEKLDAQGPMSAQEIDELAHCEAAYTNANQAEWLKWKAAHAVRERKTHRGPDGTRTWPEYCDEKFGESESEVNRSIQQWPLMKAISEQWTRPLATPASHVQALLPVIEGYGLEETARDYVTLRTWAAENKKRVTAADLETWVDKAQAVQQPGERPALTAENWMAAREERVEKAKSTKARPAAQPSPGTPAVGAAAGVQTAGEEASHPNLGDSGTPASDEQPHQEPDDAPTEEAPGPGGPEGAGDQETDDGKADQAAKVWSELEGMHSAMVMSGLLQHARTDTLTSIAQTARAIAEAAEEVLKER	N	N
Actinomycetota	Streptomyces varsoviensis	KOG85999.1	KOG85999.1	MTVQTTNRADLLNRARKGNRAVKNNAAHLPDLTSAVSGVAELADQLPDLDDVREVSEDDRSPLDETEARQRAVTEQVIHAALAAGDAAIWVIGKALTVAAKGKFHRDQGMTFDEYARAETGKSPAHARRWMDGAPLALAVAAATSSTPPEGHVRPLRKIEKEIGTRPAIELYRSADKASGEGGRKVTGAVLVEIRKELPAELPEDTEEAVAVVREAARRVMTKAPASAGSSPNGEKTEGADEDQEQSGEGAESSTPPPVRVSAVVPASVAATLEEWAGYLSLGHRVPLDSSAVLAVAVELAVSNGAPSLQLLSERIEAQHAEHISRGVDRFEWRPSPRSKSVRTAERRLKGHPASKAWAPRCAVPAEGEEAAPCDELVIWKVDDEKRGTSFYCDKHLPA…	N	N
Actinomycetota	Streptomyces calidiresistens	MBB0232181.1	MBB0232181.1	MTSRKQTEADDRLAILNRGRKGRAVRRVDAHLDSAAPVEIGKVPDPYDPRNEGQLDDTERDDLAACESAVGSLQVAFASAGKALATINRARLYRETHSSFDAYVEERWGMKRSQAYRLIEAWPVAAALSPIGDTPESHVRELVPVAKTHGLEAATAVYADLRGRGGRITAAIVRQAVRSQFSPEPQGVASDTGQKQPTTATGSPVDQLKMALKAQRAVWSALAPSVVQAAMQQDPEATRQYLADVEIQATRTAKRARRA	N	N
Actinomycetota	Streptomyces olivaceus	WP_224354181.1	MBZ6086596.1	MSRRSLALPSTRSTEPDDADELEAGPEEEPAAARSAGVVASLTGADLSTPLTVAQLPAPYDVPETVTAPLNDQERGYLDVCEQALHGFRKSVIVAGKALEVINRGRLYRETHGTFVEYLDDVWEIRKSQAYRMIEAWPVAAAVSPIGDINEGQARELGPVLKDYGQEATVALYRRVKELRGDRRVTAADLAEARAVLPPPKQLARPDQVRDVLTMAAAEGRTPRLAPPEPKVPTQAVDEHEPGRIDEADEADEGGVSQDQVHEGAEAIATLEAAVAQQRQIYDRVGGGTLAAALLYDPGRGEYLRRELRQYANRTAYRMRDTSGDQATEDA	Y	Y
Actinomycetota	Streptomyces heilongjiangensis	WP_272172141.1	MDC2951048.1	MSPKPALNLTSVSTRSDDDLDDEQLGIDDVDQGQARRGGRAAGGVVAGLTGADVSTPVSVVQLPTPYDVEETVTRPLNEDERADLAVCEQALRGFRKSAIVAGKALEVINRGRLYRDTHATFVEYLDDVWEIRKSQAYRMIEAWPVAAAVSPIGDINEGQARELRPVLKDYGQEAAVALYREVKELRGERKVTAADLAEARAVLPPPRMLARPEQVRDVLTLAASEGRAPRLAPPPAPVPEQKAGPCQADDEGGVTQTEVDAGAEAMAILEDAAAHQELIEKRVTAQVLANAQLYDTGRADRLQERLREASKKVTHRMRDPHSGDA	Y	Y
Actinomycetota	Streptomyces sp. SR27	WP_317876739.1	MDV9190951.1	MSARRPLVMPSTRSAEPDDQGEELEAGTGSTEAAAGRSAGVVESLTGADVSTPLSVAQLPAPYDVAETVTAPLDDREREHLAVCERALTGFRKSVIVAGKALEVINRGRLYRETHGTFVEYLDDVWEIRKSQAYRMIEAWPVAAAVSPIGDINEGQARELQPVFKEYGQEAALAVYREVKALRGERKVTAADLAEARAALPPPRQLARPDQVRDVLTVAAAEGRAPRLAPPVAPPPEPVAEEQQAAEEEGVTADQVDAGAEAIATLERAVAQQRQIYDAVPPSVREAALLYDPGRGERLRNELRQYANRTAYRMRDTGTTGESET	Y	Y
Actinomycetota	Streptomyces sp. P5-A9	WP_332416779.1	MEF9908618.1	MSRRPNLVMPSTRSAEPDDEEPEVGAGRTEAAAGQPAGVVASLTGADVSTPVSIAQLPTPYDVAETVTAPLDDQERAHLVVCEQALTGFRKSVIVAGKALEVINRGRLYRETHGTFVEYLDDVWEIRKSQAYRMIEAWPVAAAVSPIGDINEGQARELRPVFTDYGQEAAVALYREVKELRGDRKVTAADLAEARAVLPPVRQLSQPDQVRDVLAAAAAEGRAPRLAPAAPPVPAQPSREEHDQAQPDDEGGVDQEHLDQGAEAIATMERALAQQRQIYDAVGDGVLSAALLYDPGRGERLRHELRQYANRTAHRMRDPASGDHVAPGA	Y	Y
Actinomycetota	Streptomyces salinarius	WP_349606793.1	MEQ6028202.1	MSRRSLALPSTRSTEPDDVDAERETGPEEEPAAARSAGVVASLTGADLSTPLTVAQLPTPYDVAETVTAPLNDQERGYLDVCEQALHGFRKSVIVAGKALEVISRGRLYRETHATFVEYLDDVWEIRKSQAYRMIEAWPVAAAVSPIGDINEGQARELRPVLKDYGQEAAVALYREVKELRGDRRVTAADLAEARAVLPPPKQLARPDQVRDVLTVAAAEGRVPRLAPPEPKVPAQAVDEHQTDRDDEGGVSQDQVDEGAEAIATLEAAVAQQRQIYDRVGGGVLAAALLYDPGRGDHLRRELRQYAQRTAYRARDTSGDQGADDA	Y	Y
Actinomycetota	Streptomyces sp. NPDC002793	WP_351284184.1	MER5555953.1	MSRRPTLTMPSTRSAEPDDEELEAGTGQREAAAAQSAGVVATLTGADVSTPVSVAQLPTPYDVAETVTAPLDDQQRAHLVVCEQALTGFRKSVIVAGKALEVISRGRLYRETHATFVEYLDDVWEIRKSQAYRMIEAWPVAAAVSPIGDINEGQARELRPVFTDYGQEAAVALYREVKELRGNRKVTAADLAEARAVLPPARQISRPDQVRDVLTTAAAEGRAPRLAPAALPVPAQPSGKEHDDPEQANSANVDQERLDPGAEAVATMERALAQQRQIYDAVGDGILAAALLYDPGRSERLRQELRQYANRTAYRMRDPAAGDSAAPGA	Y	Y
Actinomycetota	Streptomyces sp. NPDC000658	WP_351369041.1	MER6789504.1	MKRVSLAAVSTRSDDDLDDEQLHHDVSQNQAPRGGRAAGGVVAGLTGADVSTPVSVVQLPAPYDVEETVTAPLNDREREHLAVCEEALRGFRRSTIVAGKALEVISRGRLYRETHATFVEYLDDVWEIRKSQAYRMIEAWPVAAAVSPIGDINEGQARELIAASKTHDMPTAVALYQGVKELRGDRKVTAADIAEARAVLPPPRRLASPDQVGDVLRVAVAEGRAPRLAPPAPVQPAEQDKKAGAPEMSADDVGQDQVQEGAEAVATLEAALAQQRQIYDRLAGIIPAALLYDPARSNLLLREIRQYANRTAYRARDRSSDDSED	Y	Y
Actinomycetota	Streptomyces hirsutus	WP_355899498.1	MET8221312.1	MSRRRTLNIPSAVSSDQEDEDVFGGDYEPGQYALSTHGATGAGGSVVAELTGADLSTPLSVAQLPTPYDVAETVTAPLTEHERGHLAVCEQALHGFRKSVVVAGKALEVISRGRLYRETHGTFVEYLDDVWEIRKSQAYRMIEAWPVAAAGSPIGDINEGQARELRPVLQTYGQEAAVALYREVKELRGDRRVTAADLAEARAVLPPPTQLARPDQVRDVLTVAAAEGRAPRLAPPAPQVPAQASGEHQADEAGRGDVGQEKEMDEGAEAIAVLEAALAQQRQIYDQVGGGVLAAALLYDSGRGEHLRHQLRQYANRTAYRMRGASEGQEASNA	Y	N
Actinomycetota	Streptomyces sp. NPDC005790	WP_359477306.1	MEU1216650.1	MSRRRALVMPSTRSAEPDDEELEAGTGQREAAAAQSAGVVATLTGADVSTPVSVAQLPTPYDVAETVTTPLDDQQRAHLVVCEQALTGFRKSVIVAGKALEVISRGRLYRETHATFVEYLDDVWEIRKSQAYRMIEAWPVAAAVSPIGDINEGQARELRPVFTDYGQEAAVALYREVKKLRGIRKVTAADLAEARAVLPPARQLSQPDQVRDVLTTAAAEGRAPRLAPAALPVPAQPSGKEHDPEQANSDNVDQERLDAGAEAVATMERALAQQKQIYDAVGDGVLAAALLYDPVRGERLRHELRQYANRTAYRMRDPAVGDSAAPGA	Y	Y
Actinomycetota	Streptomyces albidoflavus	MEU2757282.1	MEU2757282.1	MSRRPLTMPSTRSDEADETEAAGRAASSRSAKPAAALPGGVVASLTGADVSTPVTVAQLPTPYDVAETVTAPLDDRERGHLDVCEQALHGFRKSVVVAGKALEVISRGRLYRETHATFVEYLDDVWEIRKSQAYRMIEAWPVAVAVSPIGDINEGQARELGPVLKDYGQEAAVALYREVKELRGDRRVTAADLAEARAVLPPPKQLARPAQVRDVLTVAAAQGRAPRLAPPEPKVPAQASDERQADEAGRGDVSQDEVHEGAEAIATMEAALAQQRQIYDKVGGGVLKAALLYDPRRGEYLRHELRQYAHRTAHRMRGQQADDEAGT	Y	Y
Actinomycetota	Streptomyces albidoflavus	MEU3384097.1	MEU3384097.1	MSRRPLTMPSTRSDEADETEAAGRAASSRSAKPAAARPGGVVASLTGADVSTPVTVAQLPTPYDVAETVTAPLDDRERGHLDVCEQALHGFRKSVVVAGKALEVISRGRLYRETHATFVEYLDDVWEIRKSQAYRMIEAWPVAVAVSPIGDINEGQARELGPVLKDYGQEAAVALYREVKELRGDRRVTAADLAEARAVLPPPKQLARPEQVRDVLTVAAAQGRAPRLAPPEPKVPAQASDEHQADEAGRGDVSQDEVHEGAEAIATMEAALAQQRQIYDKVGGGVLKAALLYDPRRGEYLRHELRQYAHRTAHRMRGQQADDEAGT	Y	Y
Actinomycetota	Streptomyces diastaticus	WP_365224291.1	MEV5308791.1	MSRRPLTMPSTRSDEADETEAARRAASSPSTEPAAARPGGVVASLTGADVSTPVTVAQLPTPYDVAETVTAPLDDRERGHLDVCEQALHGFRKSVVVAGKALEVISRGRLYRETHATFVEYLDDVWEIRKSQAYRMIEAWPVAVAVSPIGDINEGQARELGPVLKDYGQEAAVALYREVKELRGDRRVTAADLAEARAVLPPPKQLARPEQVRDVLTVAAAEGRAPRLAPPEPKVPAQAADEHQAEEVGRGDVSQDEVHEGAEAIATMEAALAQQRQIYDRIGGGVLAAALLYDPGRGEYLRHELRQYAHRTAHRMRGQQADDEAGT	Y	Y
Actinomycetota	Streptomyces sp. NPDC093808	WP_366253479.1	MEW1604972.1	MSGDDRGALLRRGRTHRTVRQEEAHLATAATDALTIEALPTPYDVEETVTRPLNEHEREHLAVCEQALHGFRRSVIVAGKALEVISRGRLYRETHRTFVEYLDDVWEIRKSQAYRMIEAWPVAAAVSPIGDVNEGQARELRPVFQEYGQEAAVALYRQVKELRGERRVTAADLAEARKVLPPPARLAGPHQVRDVLTVAVNEGRAPRLAPPPPQVPAQAADEHEAQEAEDGSVTPDQVDEGAEAIATLEAALAQQRQIYDRLGGGVLAAALLYDPGRGDYLRRELRQYANRTAYRMREAAGDQDEAAAG	Y	N
Actinomycetota	Streptomyces zhihengii	WP_366674894.1	MEW2553669.1	MSRRTLALPSTKSTEPDDVDELEAGREVEPAATRSTGVVASLTGADLSTPLTVQQLPMPYDVPETVTRPLNEDEREHLVACEQALHGFRKSVIVAGKALEIINRGRLYRETHATFVEYLDDVWEIRKSQAYRMIEAWPVAAAVSPIGDINEGQARELRPVLQQYGQEAAVALYREVKELRGERKVTAADLAEARAVLPSPKELAGVHQVRDVLTVAASEGRAPRLAPPKPQVPAQASDEQQVDDASHGGVSQDQADKGADAVAILEAAVAQQRQIYDQVGGGILDAALLYDPSRAEYLRHELRRYALRTGHRMRDTSVGQDKDDV	Y	Y
Actinomycetota	Streptomyces mutomycini	WP_381822408.1	MFC5170652.1	MSRRRALVMPSTRSAEPDDEELEAGTGQREAAAAQSVGVVATLTGADVSTPVSVAQLPTPYDVADTVTAPLDDQQRAHLVVCEQALTGFRKSVIVAGKALEVISRGRLYRETHATFVEYLDDVWEIRKSQAYRMIEAWPVAAAVSPIGDINEGQARELRPVFTDYGQEAAVALYREVKELRGNRKVTAADLAEARAVLPPARQFSRPDQVRDVLTTAAAEGRAPRLAPATPPVPAQSSGKEHDPEQADSDNVDQKHLDPGAEAVATMERALAQQRQIYDAIGDGVLAAALLYDSGRGEQLRHELRQFASRTAYRMRDQAAGDDAALGV	Y	Y
Actinomycetota	Streptomyces sp. NPDC127091	WP_387037110.1	MFD5493388.1	MSRRRVLNIPSAVSSEPDDQDDEGVFGGDYEPGQYALSTRETSAAGGSVVAELTGADLSTPVTVAQLPTPYDVAETVTAPLTEHERGHLAVCEQALHGFRKSVVVAGKALEVISRGRLYRETHCTFVEYLDDVWEIRKSQAYRMIEAWPVAAAMSPIGDINEGQARELRPVLQTYGQEAAVALYRQVKELRGDRRVTAADLAEARAVLPPPTQLARPDQVRDVLTVAAAEGRAPRLAPPAPQVPAQASAEHQADQGGVSQDEVDEGAEAIATLEAALAQQRQIYDRVGGGVLAAALLYDPGRGEHLRRELRQYANRTAYRMRDTSEGQEANDA	Y	Y
Actinomycetota	Streptomyces diastaticus	WP_381117493.1	MFD6855123.1	MSRRPLTMPSTRSDEADETEAAGRAASSPSVEPAAARPGGVVASLTGADVSTPVTVAQLPTPYDVAETVTGPLDDRERGHLDVCEQALHGFRKSVVVAGKALEVISRGRLYRETHATFVEYLDDVWEIRKSQAYRMIEAWPVAVAVSPIGDINEGQARELGPVLKDYGQEAAVALYREVKELRGDRRVTAADLAEARAVLPPPKQLARPEQVRDVLTVAAAEGRAPRLAPPEPKVPTQAADEHQADEAGRGDVSQDEVHEGAEAIATMEAALAQQRQIYDRVGGGVLAAALLYDPGRGEYLRHELRPTGRHGGFGGGGGRRDARPP	Y	Y
Actinomycetota	Streptomyces prasinus	WP_386590506.1	MFD9087792.1	MSRRRTLNIPSAISSDPEDEDVFGGDYEPGQYALSMRGATGAGGSVVAELTGADLSTPLSVAQLPTPYDVAETVTAPLTEHERGHLAVCEQALHGFRKSVVVAGKALEVISRGRLYRETHGTFVEYLDDVWEIRKSQAYRMIEAWPVAAAVSPIGDINEGQARELRPVFQEYGQEAAVALYREVKELRGDRRVTAADLAEARAVLPPPKQLVRPDQVRDVLTVAAAEGRAPRLAPPAPQVPAQASGEHQADEAGRDGVSRNEVDEGAEAIAVLEAALAQQRQIYDQVGGGVLAAALLYDSARGEHLRHQLRQYANRTAYRMRDASEGQEASNA	Y	Y
Actinomycetota	Streptomyces sp. NPDC060005	WP_385394743.1	MFD9496864.1	MNRPALNMVSTRSAEPDVDQATAETQTQESGRSAGGVVATLTGADVSTPLSVTQLPTPYDVAETVTQPLTDKEREHLAMCEQALRGFRKSTIVAGKALEIINRARLYRDTHPTFVEYLDDVWEIRKSQAYRMIEAWPVAVAVSPIGDINEGQARELRPVLKEYGQEAAVALYREVKELRGDRKVTAADLAEARAVLPPPTRLARPDQVRDVLLVAAADGRAPRLAAPEPQVPAQASPDTTPGADAPESVTTEQVHEGAEAIAILEAAVAQQRQIYDRIGGGVLAAALLYDPGRGERLRHELRQYASRTAYRMRDQAADDDT	Y	Y
Actinomycetota	Streptomyces albidoflavus	MFE2768756.1	MFE2768756.1	MSRRPLTMPSTRSDEADETEAAGRAPGSPSAEPAAARPGGVVASLTGADVSTPVTVAQLPTPYDVAETVTGPLDDRERGHLDVCEQALHGFRKSVVVAGKALEVISRGRLYRETHATFVEYLDDVWEIRKSQAYRMIEAWPVAVAVSPIGDINEGQARELGPVFKDYGQEAAVALYREVKELRGDRRVTAADLAEARAVLPPPKQLARPEQVRDVLTVAAAEGRAPRLAPPEPKVPTQAADEHQADEAGRGDVSQDEVHEGAEAIATMEAALAQQRQIYDRVGGGVLAAALLYDPGRGEYLRHELRQYAHRTAHRMRGQQADDEAGT	Y	Y
Actinomycetota	[Kitasatospora] papulosa	WP_386370449.1	MFE7365913.1	MSRRRALVMPSTRSAEPDDEELEAGTSQREAAAAQSAGVVATLTGADVSTPVSVAQLPTPYDVAETVTAPLDDQQRAHLVVCEQALTGFRKSVIVAGKALEVISRGRLYRETHATFVEYLDDVWEIRKSQAYRMIEAWPVAAAVSPIGDINEGQARELRPVFTDYGQEAAVALYREVKELRGNRKVTAADLAEARAVLPPARQFSRPDQVRDVLTTAAAEGRAPRLAPAAPPVPAQSSGNEHDPGQAGSDNVDQKHLDPGAEAVATMERALAQQRQIYDAIGDGVLAAALLYDPGRGEQLRHELRQYANRTAYRMRDPAGGEDSSPGSR	Y	Y
Actinomycetota	Streptomyces sp. NPDC005775	WP_389136909.1	MFE9783647.1	MTRRRALVMPSTRSAEPVEEEPKAGTATEAAAAPSAGVVATLTGADVSTPVSVAQLPAPYDVAETVTSPLDDQERAHLAVCEQALHGFRKSVIVAGKALDVISRGRLYRDTHATFVEYLDDVWEIRKSQAYRMIEAWPVAAAVSPIGDINEGQARELQPVFKDYGQEAAVALYREVKALRGDRKVTAADLAEARAVLPPVRMLARPDQVRDVLAAAAAEGRAPRLAPAAPPVPAQPSGEEHVQEQPDGGGVDQEELDEGAEAVATMERALAQQRQIYDAVGDGVLAAALLYDPGRGERLRHELRQYANRTAHRMRDPAGDGTAPAS	Y	Y
Actinomycetota	Streptomyces sp. NPDC005263	WP_389158562.1	MFF0164033.1	MSRRTLALPSTKSAEPDDADELEAGAEEEPAAARSVGVVASLTGADLSTPLTVQQLPTPYDVPETVTRPLNDQERGHLAACEQALQGFRKSVIVAGKALEVINRGRLYRETHATFVEYLDDVWEIRKSQAYRMIEAWPVAVAVSPIGDINEGQARELRPVFEKYGQEAAVSLYREVRELRGDRKVTAADLAEARAVLPPPQRLTGPGQVRDVLTVAAAEGRAPRLAPPEPQVPAQAAHEHQADEDDQGGVSQDQVNEGAEAIATLEAAVAQQRQIYDRIGGGTLAAALLYDPGRGDHLRRELRQYAQRTAYRTRDTSGDQGDD	Y	Y
Actinomycetota	Streptomyces sp. NPDC057909	WP_389733898.1	MFF3061566.1	MSRRRSLVMPSTRSAEPDDEEQEAGTGTEVSFAQSVGVVATLTGADVSTPVSVVQLPTPYDVAETVTSPLDDQERAHLAVCEQALYGFRKSVIVAGKALDIINRARLYRETHATFVEYLDDVWEIRKSQAYRMIEAWPVAAAVSPIGDINEGQARELQPVFKDYGQEAAVALYREVKELRGDRKITAADLAEARAVLPPARQLARPDQVRDVLAAAAAEGRAPRLAPAEAQPRPQVPAQASGEAQPEGGGVHQLDEGAEAIATMERALAQQRQIYDAVGDGVLAAALLYDPGRGERLRHELRKYANRTAYRMRHASGDQDQGDG	Y	Y
Actinomycetota	[Kitasatospora] papulosa	WP_389435365.1	MFF4337950.1	MPSTEGIEPDERGEELKASTGTPQPPAVRSAGVVSAITGAGVSTPLSVAQLPTPYDVAETVNAPLDDREREHLAVCEQALTGFRKSVIVAGKALEVINRGRLYRETHSTFVEYLDDVWEIRKSQAYRMIEAWPVAAAVSPIGDINEGQARQLQPVFKDYGHEAALAVYREVKALRGDRKVTAADLAEARAILPPPRQLARPEQVREVIALAAAEGRAPRLATPVARHPEPAAEKNHRSSEEGGVTSEQVNAGAEAIAIMERAVAQQRQIYDAVPPDVREAALLYDPARGELLRSELRQYATRTAYRMRNKDTTGEAET	Y	Y
Actinomycetota	[Kitasatospora] papulosa	WP_389432687.1	MFF5379426.1	MSRRRALVMPSTRSAEPDDEELEAGAGQRETAAAQSAGVVAMLTGADVSTPVSVAQLPTPYDVAETVTAPLDDQQRAHLLVCEQALTGFRKSVIVAGKALEVISRGRLYRETHATFVEYLDDVWEIRKSQAYRMIEAWPVAAAVSPIGDINEGQARELRPVFTDYGQEAAVALYREVKELRGNRKVTAADLAEARAVLPPARQLSRPDQVRDVLTTAAAEGRAPRLAPATPPVPAQSSGKEHAPEEADSDNVDQKHLDPGAEAVATMERALAQQRQIYDAIGDGVLAAALLYDPGRAEQLRHELRQFASRTAYRMRDQAAGDDAAPGV	Y	Y
Actinomycetota	Streptomyces albidoflavus	MFF5695044.1	MFF5695044.1	MSRRPLTMPSTRSDEADETEAAGRAASSPSVEPAAARPGGVVASLTGADVSTPVTVAQLPTPYDVAETVTAPLDDRERGHLDVCEQALHGFRKSVVVAGKALEVISRGRLYRETHATFVEYLDDVWEIRKSQAYRMIEAWPVAVAVSPIGDINEGQARELGPVLKDYGQEAAVALYREVKELRGDRRVTAADLAEARAVLPPPKQLARPEQVRDVLTVAAAEGRAPRLAPPEPKVPAQAADEHQAEEVGRGDVSQDEVHEGAEAIATMEAALAQQRQIYDRIGGGVLAAALLYDPGRGEYLRHELRQYAHRTAHRMQGQQADDEAGT	Y	Y
Actinomycetota	Streptomyces albidoflavus	MFF8925554.1	MFF8925554.1	MSRRPLTMPSTRSDEADETEAAGRAASSPSVEPAAARPGGVVASLTGADVSTPVTVAQLPTPYDVAETVTAPLDDRERGHLDVCEQALHGFRKSVVVAGKALEVISRGRLYRETHATFVEYLDDVWEIRKSQAYRMIEAWPVAVAVSPIGDINEGQARELGPVFKDYGQEAAVALYREVKELRGDRRVTAADLAEARAVLPPPKQLARPEQVRDVLTVAAAEGRAPRLAPPEPKVPAQAADEHQADEAGRGDVSQDEVHEGAEAIATMEAALAQQRQIYDRVGGGVLAAALLYDPGRGEYLRHELRQYAHRTAHRMRGQQADDEAGT	Y	Y
Actinomycetota	Streptomyces sp. NPDC017941	WP_398124058.1	MFH8797669.1	MSRLNLSAVSTRDDDDDLDDGQLGLGNESQEQGEVRRGREPGGVLTGLTGADVSTPVSVVHLPTPYDVAESVTRPLNEDEREHLAMCEQALRGFRKSAIVAGKALEIINRGRLYRETHGTFVEYLDDVWEIRKSQAYRMIEAWPVAAAMSPIGDINEGQARELRPVLKEYGQAAAVALYREVKDLRGERKVTAADLAEARAVLPPPRMLARPDQVRDVLTVAAADGRAPRLAPPEPRMPVQAADDRRADEADRGGVSQDQVDEGAEAIALLEAAVAQQRQIYDKVGGALAAALLYDPGRGEHLRRELRQYAQRTAYRARDISGNQDDD	Y	Y
Actinomycetota	Streptomyces sp. NPDC093065	MFJ6076391.1	MFJ6076391.1	MSRRSLALPSTRSAEPDDVDELEADPEEEPAAARSAGVVASLTGADLSTPLTVQQLPTPYDVAETVTTPLNDQERGYLDVCERALHGFRRSVIVAGKALEVINRGRLYRETHETFADYVVEVWDMKRAHAYRMIEGWQPAALVSPIGDINEGQARELAPVLKEYGPEVTVSLYRGVKELRGDRRVTAADLSEARAALPPPKHLAQPDQVRDVLTVAAADGRAPRLAPPEPKVPTQAADEHQADQDYEDQGGVSQDEVDEGAEAIATLEAAVAQQRQIYDRVGGGVLAAALLYDPGRGEHLRHELRQYASRTAYRMRDTSGDQAADDT	Y	Y
Actinomycetota	Streptomyces sp. NPDC097727	MFJ7497838.1	MFJ7497838.1	MPSTRSAEPDDEELEAGTGETEAAAAQSAGVVATLTGADVSTPVSVAQLPTPYDVAETVTSPLNGQERAHLAVCEQALHGFRKSVIVAGKALDIINRARLYRETHATFVEYLDDVWEIRKSQAYRMIEAWPVAAAVSPIGDINEGQARELRPVFTDYGQEAAVALYRQVKELRGDRKVTAADIAEARTVLPPARQLARPDQVRDALAAAAAEGRVPRLAPASPQMPTQASAEAQPDGGDVDQGKLDDGADAIATMERALAQQRQIYDALGGGILTAAILYDPDRAARLRHELRQYANRTAYRMRDTAAGHEDAADEI	Y	Y
Actinomycetota	Streptomyces griseoflavus	MFJ9662875.1	MFJ9662875.1	MSGAKTGGDDRGALLRRGRTQRTVRQEEAHLATAATEAVTVEALPTPYDVAETVTRPLNEHEREHLAVCEQALHGFRRSVIVAGKALEVISRGRLYRETHGTFVEYLDDVWEIRKSQAYRMIEAWPVAAAVSPIGDINEGQARELRPVLKEYGQEAAVALYRQVKELRGDRRVTAADLAEARAVLPPPAHLAGPHQVRDVLTVAATEGRAPRLAPPAPQVPAQATDEHQAVPDNDEGGVTPEEVDEGAEAIATMEAALAQQRQIYDRLGGGVLAAALLYDPGRGDYLRRELRQYANRTAYRMREASGDQEASDG	Y	N
Actinomycetota	Streptomyces kaniharaensis	MQS17549.1	MQS17549.1	MSHTENMKRRAEERQRKREEAERERKEQEAASGADGNAGGPDAPPPGQELATTTETPPTFVPAQQHGTATRPQPLTPDLIPEPDLIEASGDLTADERHDLAQCERAFRHANQAAWMKGKAAHAVRNRRLYREGGRTWAAYCEEEIGESESDVNRQIQEWPLAAAIGTAYTARKAVPASHIRALLPLTKTADVDDLAVAYTRLREHADELGLKVTAAALTSMVDRFSKETDPLPVAQFGAAVRAIAPAPRDRQVESREADTTGGHPNLGDDRTSEAKADAQAAEGTNAGERSAGGHPNLGDTSQEQRASEAAVQGGEETETIETVEAEVLDEARALALLTSLTQAAETLSDDLLEATPATLQAISAAARHIAESAESLI	N	Y
Actinomycetota	Streptomyces sp. SID3343	MYW04084.1	MYW04084.1	MTAAAKPARKRPASTSSLASGAGKAGDQVATASQAAAAAVPAARQARVVDPTAVTGTLAEQLAVYEAAIDAAHETARSTLAAAKARYVVEAGTALREIRDRGLYKLTHADLESYCEERHGITRARIYQIIDAAPVMIAMSKFLDTPLVESHARVLEPVMRAHGVDAARELVARVQDAGKVTAAALKQARRDAGYEPAAPESAALRESTGGGKKTAVERLGAAQERLSRVSGSVTRATVRAASREHPGHTARLVADLTADVTSIAAALGLTVSKDGRPG	N	N
Actinomycetota	Streptomyces sp. SID5770	MZE50717.1	MZE50717.1	MTTTADEAETTADRFGLTDRPRRSSGLASLARKSGGADKKAGADSSALTLDSIPDPSADVDPDQPLTDEDLRDFALCESAVRSHHASYWLTGKALDAIASRHLYRAQYPTFDALLEDWDVTLADSSRMRRGWPLAARLLPDVPKLTRSHVEALLPIVERYGVEAAATLHGLLRETLPKVTAKAITEVVRELPGPQDGADPVGQLQEQAEKVLTDPDEDTGTEAPATDAALRQAVSRRARQLANDLKRGRIPAGELTRALTQAFADPDDTRVYTALLRWMKDRDQAS	N	N
Actinomycetota	Streptomyces sp. SID5789	MZE72648.1	MZE72648.1	MSKANPFKDRQARKAAGVVVPGQQGTDPAGTGSDPATVPFAQGRPVKMMTLADLPEPIETPDAAGDLSEEEEQILALCMQGVQQFEDAWWVMGKSMANISSRRLYRKTHPSFEAFAQDVFKKSRPIAYEEMTAYAIGELLSARADRAFEENSNGVSARADIPSIGKKAAGALNPITKDYGPETSVAVHETIKDATGKTVTVKALTGIVQQLPRKEERELTQDELTALAREVAANTPRTIPEKPTAASQPTALDGLRNAVTQMEAAHRALAPANIRKALEEDADEAAKILASAKAAADKAVARASAPLPRST	N	N
Bacteroidota	Spirosoma agri	NEU70649.1	NEU70649.1	MAKKTFSSFITDLHESDTPPVDTDATSMAVMSLNYEDSVLEITPLNPAEQQELTALETVIKTGLDTFLQVGSALLEIRQKKLYRGSHLSIKAYVADRFGLGRQRAYQLMDAAQVVQDLSDDHAGNVTYDYEADSSADLNTHSLVLPEKESHASALAEIAPEKRRKVWDEVVRQQQVTGKSITARKILATAETIGASLAKEAPNEPKTPKKSKNNASLIKQAYITQLQNAAPTHQPGDLMVRISGRFLLRNNLVEAWQALRGMDQEIDESFYDFISLQEANVYKLL	N	Y
Actinomycetota	Streptomyces sp. CAI-85	NUV64299.1	NUV64299.1	MPKRSKFAAAAASGVQRTGADRAALPVAPADPADAVRALVEQLPALDDVREVAEDDDSPLTPVERAQKDTTEHVIEQAAQSANAAVWIVAQALERAAKGRWWRGEYATYDAYVQSKVNRSASYVRRLRSAAPLALETAQATGFTPNEGQAREQRKAEQRFGTRKAVALFGAVVKVAAEVGGTATAARIADVRDALPAELADLDDDQAATVIERTARTVLGVPIGPPADDGGPIGTPGDDGEIVDAELVEDPLDAVRDALRGLRGVNKGFSRATLREVAEHPEYAKLHAGLLSAANAVRNKVAQVPPVERVEAVEG	N	N
Cyanobacteriota	Nostoc sp. KVJ20	ODG99184.1	ODG99184.1	MNKPPSRRKKVIPGASEEPKPAADSAKENNSGQDNPASATITVTAVEVRELTDQEQSLRLQLERRVERAFVEAGQALMELRDRRLYRSTHRTFEEYCRDRFNYSRDAAYLKISATVVYENLQKFLPTIGRQIPMPTNERQLRFLAKAELEPAVQADVWQQAVEQAGNKIPSGRIVKDVVDRIRERTKVPNRYHIGEICILLPKDNPDLRGKAAYWGVVSHVGEYSCTVQTWD	N	N
Actinomycetota	Pseudofrankia sp. BMG5.36	OHV62230.1	OHV62230.1	MTGVPDDHAGASEPEVPDKAGVPAGPARPEAGDPAPPRAADGGGAEAGAPGSAAGGRPVDPARLSDVDLATAVIEGRATVDATTARWVLLVGEFDRRSLWLADGAVSAAAWLRRECRINAPTSTHLLTVARALRDLPATRDAFTTGTISFEHVRAIAPSLGGGRVDLARRADPIFARAAAWMTPRQVARVVSTWTDIADA	N	N
Bacteroidota	Arsenicibacter rosenii	OIN57688.1	OIN57688.1	MKRAKSFDNLLTDLHSEPIADVNMSVLGALDSEDVTELSPLSIDEQERLSVCERIIDEGLATFMAVGNALIEIRHSKLYREKYRTFEAYCRNRFGIKRQRAYELMGAAEVVNSLQQPTVSEISDNDILYPLPERESHANALSSIPKDERLKVWQQVNETSQQTGKSITANMIQSVAQQNLATETNSLEVLPKQENTLILMQKIRKNISKAEPDDIRVEVHGVWLKRCGLEEAWRTLRGRPEWVINDNFKDWLTLDEAKAIGLIK	N	N
Actinomycetota	Embleya scabrispora	OPC78945.1	OPC78945.1	MGRQRTPRTAAEPRRLRTAADMAKELPTPFRPLSDSPVLIDDEQRQLAACEAAIETLRVAFWAAGKALQIVRDARLYRTRYESFEEYCLDRWDMQRRYADRLIQAWPIAEALSPIGLKAVNEAQVRELVPLAGRYGNEAAVTVYRTVAEAEFVPLTASVLRGAVAAIGDAFSPAAAVEQVRRYLDSLGIEPAEPEGERVVDYTAKAADTIPRRWLSTLARQDRAAAVAYLDELERQVAQARRELAEADGGGGDGSPGGQRADEDALSA	N	N
Actinomycetota	Microbispora sp. GKU 823	OPG01964.1	OPG01964.1	MIADSPLWSSEGSAAREHASQDTGGGAPGAGRDKARSSWVLVGSLRESAQELALTPLPDDVDICLAEAEELMFARDRITCALADRVGRVHGAGQARQHGHASTRSWLRAAGGMSVAGAGRLLTVAVELARLPRVRVAFAEGRLSAGVVEAICTATAELSDEQVGVAEPILLELAGKAGPA	N	N
Actinomycetota	Streptomyces sp. CB03238	ORT54200.1	ORT54200.1	MTSGTVGRKDRARAFVPELIPEPVELDRTGPLDAREQRDLERIHAARDHHQAAKWMRGKSLEAAFKRRLYRGEDGQRTRQQYLDDEWDGISESAAYLEIKEWRLAAQIHETYEQPAPDSHVRALVSVAEEKGCEEVARWYAELRQHGKANGKRVTEKVVQNLAAYLTSGETGREIDALFAPPQLPPPRTEKPPAPAGTDAAPESTGSDDAPGAPFQNFGMAEGGDSAPAGLDTGQSESQEQDDDQVPVLAGLRAAVAALVDAHTALEPTRVAQAREAAPEDVERLLGEARAWARKVLERVDG	N	N
Actinomycetota	Streptomyces sp. CB03238	ORT54633.1	ORT54633.1	MGKAINVGGAPVAPGRPNNAIELARALGDSAKLPTKQLTDTPALIAQEQDMLVKCESAIENLRFAFWAAGKALQVVRDARLYRAEFETFEEYTQARWDLTPQYAGKLIRTWRVAEALFQARPGGGLETIVSTKLGYGHAWALVPLVEKHSVQAAVYLYLGLVKAKGASVTAALVQGAVEALPEEVAGHKAKTEEAVISYLASQEDEARSAPGTDPAKTVRALSKAARTFDTGALQAALEHDPKRARNAVKSLIEVLSSVSGVTVTFLESETDAEDGELEGGVADVSEGPEESSPETEAADVSAA	N	N
Actinomycetota	Streptomyces sp. FBKL.4005	OYP10266.1	OYP10266.1	MGVAINVSGAPVAPGRPNNAIELARALGDSTKLPTKQLTDTPALIAQEQDMLLKCESAIENLRFAFWAAGKALQVVRDARLYRAQFETFEEYTQTRWDITPQYAGKLIRTWRVAEALFQARPGGGLETIVSTKLGYGHAWALVPLVEEHGVQAAVYLYLALVKIKGAGVTAALVQGAVETLPKEAAGHKGKTEEAVAAYLAPLEGTAHSTPGLDPAKAVRALSKAAKTFDPHTVQAALEHDPKRARTAVKSLIEALSSVSGVKVTFLESDTEAAALEGEAENAREAEAAHTDEDAAVGGEGEAVAASAA	N	Y
Cyanobacteriota	Tychonema bourrellyi FEM_GT703	PHX57034.1	PHX57034.1	MPTSTDNFYVGDVAFNFHFAGPLLDFEEEIQNQSPFHDLDYLTGEIKRGFLDYVRQGIMLDAIRRLRLYKDEFKSFKNYCEKALGRQYFYCTQIIKAAGICLRLIKAGFEILPSCVAQVVPLFKHAVTDQYGDCPLEEKWQEVVDVVPKEKITAVTISETVDNNPELRLKQIKIKTDTYALLAKKAATAGQSISEFLARLVNEYNPRDLEESAEHTPEQEDILDKLDEEFKKPATEQRLTSAKGKKSQGFGVKVNGKNAKQEVKTEGTEDQVKAKSSGEKVKLKNRQTEIQGEKGSNSFEDKNHEIIGEKSHPGSTATKGSYSEQNSVPPD	N	N
Actinomycetota	Streptomyces carminius	PJE97143.1	PJE97143.1	MGRQRGAAPKPRYEHKSAVEMARALKPLRRPISEQPTTLTVEEQEILAQCTAAVDTLQWAFWLAGKALESIREGRLYRAETTSFDEFVWKRWGMRKAYANKLIQTWRIAEAVFEFLSNEVAPIGATSRKPSPLAEKAEDALRALNQAQVWELVPVADAWDVDTATLVFRTAIEVDGVRVTAKVLKGAVEALPKEADAAEIVKHVRSYLTSSSSEEDENGPIDFTEKAERSVPYNWVRRLAKRDATAATRYLDALQEQIDRCRAELIPQQQQPEPETVQEPSLE	N	N
Thermodesulfobacteriota	Desulfobulbaceae bacterium	PLX49148.1	PLX49148.1	MAKKEIVLTDNPVEPLTAAETKQFERLQKIIHEDMRAFLRVGDALKEIHDRKLYRETWRTFEAYCKDVYDLGRSTAYQYIGAYEVVENVRSCGHFDDHDANGGPVIDLVPMNEAQCRPMASLQPDQQREVWRAVLQNLEPGKKPTASMVKKITKKYVGETTKSKVHNARKSVSEGREISGPLQKAFDVFLEEVEKEVAVGFNATPREAIVGLLDQVRHTLAEAGSKIEDAAFQGGDDAKKLMQAGYTLFRMDKASKTIKFHTPAGGWAVYEDPEQGGVGGAMPFGTIKEMQAAFEELMKNRMHLRG	N	N
Actinomycetota	Streptomyces cahuitamycinicus	PNG21058.1	PNG21058.1	MLGDSAKLPTKQLTDTPALIAQEQDMLLKCESAIENLRFAFWAAGKALQVVRDARLYRAQFETFEEYTQAKWDITPQYAGKLIRTWRVAEALFQAKPGGGLETIVSKKLGYGQAWALVPLVEEHSVQAAVYLYLGLLKVKGAEVTAALVQGAVEALPKTAAGHKGKTEEAVLAYLASLEDATPSVPGTDPVKILKALTKAAKTFDAQTVEAAVQHDPERARSAVKSLIEVLSSAAGIPVAFDVPAVIEAPTEGAPQGQDDVPVA	N	N
Verrucomicrobiota	Coraliomargarita sinensis	PXA05730.1	PXA05730.1	MSQPHQLKDHVKEIIELKRDGLKHTQIAELLAEKYKMEVSSQAIDYRVKKAIEKELLDQPSGSPAAEDQTDSEVRINTDAQTEVVEDDDPLSPDEKSRLKACLECIDRGLEAFVQMGEALATIRDEKLYRSTHKTFEAFVAEVVLITRARAYQLIANSEVYTEMSKILDISKTNLPMPTRESHIAELARIKDPHKRMAVWKDVVKKCDAGRRAVTAPVLQEAVASHLPKKKASAKLEKLSLKQISKQVQQAIQQLCAGDTDEARAVLEALAEKLPR	N	N
Pseudomonadota	Azospira oryzae	PZP82941.1	PZP82941.1	MDDVVERATGVVERFDYSSLVPEVREKVVDAYYRIRSCLRRTSEDVVTIGRLLLQVKDLIDDRLDGWAQVELGLSMSTVRRFMLAAKKAEIMPEIESLPPKVLYLLSEPSVPDAIVNQVIEKSKSGQKVTAKEVEAAVRQARAAEERARQLEADLDAALTEATDLRH	N	N
Actinomycetota	Streptomyces sp. YIM 121038	QCX82950.1	QCX82950.1	MTAPWDRLDGKIPNPVGPEGAGDLTADEQARLEACLAGIELLSTATWIAGKSLDTVATGRLFRKLPHKLEPERCFTTIEEWAETEHGISRSRCSQLRDGWQIGEILNARGYKAPEGQVREIVPFFKRHGIKAAVGVYEMVFQAAGADKVTAKRLRETVKLFPGDLALSDEDDATVIAQSLAGAIKAATPVIPKSAKGALPADLKRDVDRRSVVLAGQLNRERIPRSEVLSHLLAAFADEGDPRVFDAVLERMKASS	N	N
Planctomycetota	Gimesia chilikensis	QDT24345.1	QDT24345.1	MSETKLTKREADKKDRLEAIVDNWIDQALEAGKALMMIKKEKLYRATHKTFESYVKERFSKTRQWAYDFCNWYEVNHLADRLAAPLSNNATTALSSVAKNAPEKVKEIVEESSKIAKKNNHDEPTKDDVKEAKLKVIPVNAPAPAKKTNKIRKVFEASIVVDAANLMSVIGVFDELKVKYEQSSKCELSVMMDSFSSFMLYAGKIFDKAETFEFSIHGTKVEMAEKQIA	N	N
Cyanobacteriota	Nostoc sphaeroides CCNUC1	QFS50917.1	QFS50917.1	MSNEEDPVSADITVTSVEIPELTEEEQRDRLHLERRVERAFFEAGKALMELRDRRLYRSTHKTFEDYCRDRFGHSRQKSNYLIAAADVYENLTTICCQNLPPEDLTTNGSQILPTNEGQVRPITKLEPQEQWEVWQQAVELASGKVPTGRIVKDVVQRIMERTQVPNTYQIGEVCQILVKDNPELRGKAGCWGIVSAVNEFSCTVRIWDGEYAVGLQHLNRTYALYKITILCTNVNTLFQAFVYHP	N	N
Actinomycetota	Streptacidiphilus pinicola	RAG82433.1	RAG82433.1	MTPTDRSAPLRARTTDTAAIRSDATFPMAPTARPADLVITSELIPTPADGRGSGPLSEVELHDLGVCERAVENLATATWLAGKALQSIRDGKLYRHTHARFEDYITERWDISERAAYQMIEEWPLAEHLNQAYGKPVTASHIRALLPVAARFGLDAATELYQQLRTRAQTDGVRLTAQITGQIARAVLKRAGQQAEHIAFTQAARQLITAQTSLADTRVERPRSLASRERLAVATDDPGPQNFAGHHAEITAVRPAAQPGPLIADNTGAAQAGPAAANSAPTDDRASSGELGAAPVTAPNVGTARTAVGLYRDIVSHILAIERLASSPCLVPNGPDEEAEFDRLHVQITTRLTQVLHSLTAEA	N	N
Cyanobacteriota	Nostoc punctiforme NIES-2108	RCJ40808.1	RCJ40808.1	MTGMHPAAVEVPELTEEEQRDRLHLERKVERAFFEAGKALTELRDRRLYRSTHKTFEDYCRDRFGHSRQQSNYLIAAAGVYENLTTIGCQNVTNENLTTNGSQILPTSERQVRPMTKLEPQEQQEVWLTAVELAGGKVPTGRIVKDVVQRIMERTQVPNTYQISEVCQILVKDNPELRGKGGCWASVSAVNDFSCTVKMWDGEHTVGLQHLKYYEYLPAECEQMQVICDRISRVYSDSLEETVKSLLQSLGREHPSFLQRRRKSVRIGKTSVFIYQ	N	N
Actinomycetota	Streptomyces sp. YIM 130001	RII07948.1	RII07948.1	MTGFDDDTDTGQLLPAGTGLLGGGIPAVRQKASVVVQAPVGTTLESIPAPQSPSGDGALAPHEQEALTACKAGMNNLQNAFWVAGKSLETMARGNLHRNEGFTSFADFVWTNWEISEPNMHRLIKAWPIGESLSQLGWRPRESQVRELTELGEQAAVAVYDTVARTGKVTAKILHHVVRQLPALPQPTQPADIQSLVKEILTGPHDEAAAPEDKTPENKQAAPEHPATATSQPSSSSSTASSPIGEPTAGPGAPPPRSPDHDSTGSDLRRMAAAFSDLQAINRRLTKQAVQRATDHDAERAETLRSHIGDALVRIAGTVATGHAAADTARPVDTEPFTQRPHDENEDVIGDRTSSVLPYDDPAAIGQLLDRNLEERHLLELVVTLARYAEGRRKGNLAD…	N	Y
Actinomycetota	Kitasatospora cineracea	RPE28009.1	RPE28009.1	MEEDQEQTGMVDAARARELTEQLRTAIEDVRAAVLVLARRVRAAHQARVWTVLGHPSWSAYALAEFGISRSTAYQLLDLAAVAEAIEDTVQAELGVSHTWDSTDLVLPVRAVVDLKGRTAELTDLIAERLTDAHQAAGGTALPVGAVGGIVAAAVAEVRARPDVPAAELETGPAPDGITTEAWRRHVAASRDAITQQRAAELGIGTLALEVVPAYVSDHQAENEGLFMTQQNRPAVGEFSPQRVRSPLPSAT	N	N
Pseudomonadota	Bradyrhizobium sp. RP6	RQH13610.1	RQH13610.1	MPSAIFGLSLSVVTASFQGPASVRAFAMIPAMRRSSEVIMAFDYSGIPSFEAVQLQRIARRVNELLPTVIPIIVQIGEHLAEAKAMIPHGHFGAYCKDEMDICNKSAQNYMNLAKLARTRDPGDLAKLPARAAYKLAAKDTPETVISEVLSEVRAGRSITEEEVKERIGRAKGKRPTLDTLEVDKIAALLLESLDAGGVREVESFLRCASKATIKALSGRLREALDVDNGPPTRNAH	N	N
Cyanobacteriota	Chlorogloeopsis fritschii PCC 6912	RUR75950.1	RUR75950.1	MTHSTVTTPLPTKHTKSASTVKSNSKVSSAELTDAFDPENSASATLTVTAVEVPELTEDEQRDRLYLERKIERAFFEAGKALMELRDHRLYRSTHKTFEEYCKDRFGFERRHPYRLIEAAVVVDNLMQMCPNGTQIEANSNDEQKQSIGTQIEIESSEQQMRPNGTQILPTSERQVRPLTELEPSQQQEVWQTAVQEAGGKVPTGRIVKDVVQRIMERTKAPNSYCVGEVCQIVAKDNPELRGKGSCGSTP	N	N
Actinomycetota	Streptomyces albidoflavus	WP_129825773.1	RZE14676.1	MSRRPLTMPSTRSDEADETEAAGRAASSPSVEPAAARPGGVVASLTGADVSTPVTVAQLPTPYDVAETVTAPLDDRERGHLDVCEQALHGFRKSVVVAGKALEVISRGRLYRETHATFVEYLDDVWEIRKSQAYRMIEAWPVAVAVSPIGDINEGQARELGPVLKDYGQEAAVALYREVKELRGDRRVTAADLAEARAVLPPPKQLARPEQVRDVLTVAAAEGRAPRLAPPEPKVPAQAADEHQAEEVGRGDVSQDEVHEGAEAIATMEAALAQQRQIYDRIGGGVLAAALLYDPGRGEYLRHELRQYAHRTAHRMRGQQADDEAGT	Y	Y
Actinomycetota	Streptomyces sp. SolWspMP-sol7th	SCD62297.1	SCD62297.1	MSAPARRDRARAFVPDLIPEPKDLDRTGPLDAREVRDLERVHEARDHYQTARWIRGKALDAALRRGLYRGEDGQRTRQQYLDDEWDGMSETAAYREAAAWPLAREISEAWGRPAPDSHVQALTEAAEAHGLATVTQWYVELRRHGQETGRRVTAAVASNLADHLLGGEGPKVALDPLFTPRQLPPANEEVGCGPDEDRGHRTGAPAVASEPGGAER	N	N
Actinomycetota	Sinosporangium album	SDI51430.1	SDI51430.1	MSNLINRGRQRSRLSKSPEGDPAAAAAPAAPQVQGDTDIVGQLAAVLPAPYASVSEAAELSAGELRDLETCEAALNHLRVAFWAAGKALHVIRDARLYRATHGTFEEYCEDRWEMGPRYAYRLIAAWPIAERLMMRPIGHKITESHVRELLPLADAHGPEAAELVYMALADVDGTRVTAGLVRGAVAALGESFDPATAAEQIREFLALGGSTESEQPSAPSPFERQARRARSEFEKLAARARKAQRCDVRRFVTEMRALLDEIERSAAV	N	N
Actinomycetota	Gordonia westfalica	SDT83884.1	SDT83884.1	MSYPSYLPGEPVAAADQLSALRDDLEQQESVIERGLESFIEIGRALAKIRDDRLYRHEYASFEVYCQSRWNLSRKRAYDLMSAATVVDGMEAALEMATSPIGDTPALPANEGQARELTGLDPAEAVDVMAKVNEATGGRPTAAAIRSEIGSRRIDPEPDIDAEVEAEPVEIAPGFTDAALAELNAPTPTPAPAQPATPKRRPITDAFDSATFNLKRAVESVNRLAADDRLKRNKDQIKASNLSDLIRVRDALNSVITQLEG	N	N
Actinomycetota	Gordonia westfalica	SDT87220.1	SDT87220.1	MSYPSYLPGEPVAAADQLSALRDDLEQQESVIERGLESFIEIGRALAKIRDDRLYRHEYASFEVYCQSRWNLSRKRAYDLMSAATVVDGMEAALEMATSPIGDTPALPANEGQARELTGLDPAEAVDVMAKVNEATGVGRPRRRSVARSAAAGSIRNPTSMPRLRPSRSRSPPASPMPPSLNSTLPRRPPHRHNRPRRSVGPSQMLSTPRLST	N	N
Actinomycetota	Streptomyces sp. 2131.1	SEE83400.1	SEE83400.1	MSDDKKEAWAQDASWGSARRRGKGKLAEGSKAVEADRQATIEKAVETAVEEARPGLHKIPDPVEPAGEGALTDEERTRYEECLEGVDLGNTAWFIQGKALDTIATGKLFRDTPHKLEPERTYRTIEEWAPLEKGISVGKCSKLRAGWAIGEVLAARSYDVNPGQVREIVPVKNAFNLNAAVAVYVLVADSWGPDQVTAERLRNTVKMLPGDLKLDEDEDVDALAKTIKGVLVEEIQPPVSRAIPPAVTRAVDRTAIKIADALNRPRISRSEVTLRLMEAFADPEDTTVYDAVLERMQEAEKATRKAAREALK	N	N
Actinomycetota	Streptomyces zhaozhouensis	SOD68032.1	SOD68032.1	MPTMPPLPDPDHGRQLSLEDIPAPYAPRGEGVLDARERADLAVCEEAIGATHRSLLVAGRALATINRGRLYRESHPTFEAYVEDRWSLSRSYVYRMIRALPVAEAVWTIGHTELTEGQARELLPVIRRWGPEGVRIVYEAVAAMPGRPTAARLQAVVALIEEHHLARPEQTQDLVQVATATGRLQTTPPVPGPQPVVEAPADTEGGEEQAAYDVQAAAEYAAAEDLQRALRTAADDAEQLQRRLQRLADQAQHTPPLDQGAALETLQRIRRAGRQIATIRLDLEGR	N	N
Actinomycetota	Streptomyces zhaozhouensis	SOD68039.1	SOD68039.1	MGRQINTGGPQGPGKPDTAVVLARAIDRLPTQQLSDAPVLITQERELLGRCEAALENLRIAYWAAGKALQAIRDGRLYRATHGSFEEYCRELWDITPQYAGQLIRTWRITERLFEMVGGKSNELETTVSRRLGIGQARELVAIAEEYSVDAAALLYLALVQARGMATTADLVKGAAAALPPAAAGKKRATQEAVSAYLASLDGTPQVPPARDPYRALTRARRALNTETLQAAMERDPEGTRTMVRELIESLSTSIGMDVEIRSNAPES	N	N
Actinomycetota	Actinomadura sp. KC216	TDB86448.1	TDB86448.1	MTEHLDMTEHLDAFERDQLARAERTIRKGLKVFVTVGAALLEIRDNRLYRETHETFEAYCAERWGLSKTHGNRLIQAAQVVAELPDVTSERQARELAPLLDDRSRMRRVWDAVMHRTGGKPTAKAIREVVHETIPETPATPLPLPGEAGKVPPAASGNPVAGGTHHPTELPAAPRTPLVRGEAGEGAPAARGEARAAGDAPTEQTTEPPASDRAGEGGGPAGPLGPPGRSASGAPDDAPGGRVSGAPTEPGQPPAGTDAPSSSSQVDGADGAPPSAGPVAEGGEPVLTDAEIHQVLTDEWSPYHLDGFGCRLALVHQAEGATFDRAVAAAIRQSCRPGQLIERAKAVTG	N	N
Actinomycetota	Actinomadura sp. GC306	TDC61788.1	TDC61788.1	MCSSGLIEVASMSTSELVDAAAAIAAELARREAPESGAACMQAAETLASATDLHESALASLIARVDATGEMRRWGYPSVRSWLRSRLGMREARAKERINLARQRDRLPAVTRRLARGHLSYGYASTIATAVTRLNDDDCAAAEDILLNLVEQDFSAGKVAAFGNRITDLIAERDGTEKPDPDTRHGYEHSWIDSTRSLDGGRYIKGWLNAEDAAVWDGTLAPLAKPAGTDDHRDLSAR	N	N
Actinomycetota	Actinomadura sp. 7K507	TDC90454.1	TDC90454.1	MCSSGAIDVASMSTSELVDAAAVIAAELAQREAPDSAAVCMRDAETLVRAADLHKSALAALVGRVDAAGEMRRFGYPSTRGWLRSLGMREARAKERIALARQRHRLPDVIERLACGELSYGYAATIAAAVTRLNDEDCAAAEEILLDFTGRGFSAGKVAAFGNRITDLIAERDGTEAPDADSRRGYERSWIDSTRSLDGGRFVKGWLNAEDAALWDGTLAPLAKPAGTDERRDLSERMAAALTNVLSGGHRATKVTVICDLETLTGGRTPARLTDGTPIPAEQARRIALTAGVNALVLGRGGIPLYLGRTVRFASAGQRQVLEALYPTCAVHGCEVPGTLSEVDHVTGWALGNCPTDIDNLALTCAFHNRFKAAHPERIHISQDSGCRYTYRLLPPADT…	N	N
Deinococcota	Deinococcus sp. S9	TDE85313.1	TDE85313.1	MTKTYPTPTLEEWPAELAARFPLGTRVRASVDMGLGKLKDVTAVVIEHTPQNPRGECVIGEGPNGERPHWHSTFAKLQRVEAEIAPRPADTLAPEERVDLAALEGRIRAGWDHFVRVGEALLAIRDRRLYRAEHKTFGDYCEAVWGWSRQRAQQLIDAAATTQTLVSTVGVQPENERQARELKEAARIVEQLEPEMVVAVAGYLKTATGSDKPSTSQVRAAAEVAASIDAHGTVAHPDTGAEVPLHTLTGEQRAAALVENVTTGTYERLQRQQQHIQESLQANASTGRGGWTDWCMTYAQQHLTDDQELRIVVRRDEAGNPYAEAKVVDTGTHATVAFGDRAPYLKKAVLNLVEEVKG	N	N
Actinomycetota	Actinacidiphila oryziradicis	TJZ98262.1	TJZ98262.1	MSSSDRTAALRARRTQQQNAPAGRQPAPRHTTGRPADLVITSDMIPAPVPVEASGDLNHEEIHQLGLCEQAVANLSTATWLAGKAMQSIRDRKLYRQTHTRFDAYIQERWEISERTAYQMIEEWPLAESLATKMGEPVTASHTRALIHVSHLFGLDAAADLYQQLHTRAADEELRLTATIISQITKAIIATTGKKAEAADFRATARQLVTAKALPLTAAPAQPRRTLTTGSSGQAPAPVSTPPSASASAPTQEPTSLRNFADNHGTVTTPDPGPQPATGPQLPSPIALAPDQAGTEADSGGTYVLALIERIAALAAALDKEVAPLDDLDAINWAQSSHAQRALELRDEAVADLSSSILTLKRAMPFNQTR	N	Y
Deinococcota	Deinococcus radiopugnans ATCC 19172	TNM71929.1	TNM71929.1	MSPDERARLAELEEQVLVGASAALLAGRALTEIRDARLYRGEFASFEQYALARFGFSRPRAYQLIDYAAAAGEFAVLNLPLPPERITRALGGVLPEDYQIVLDVTRATTGKAHPSSADVQAVADVNRAMAEGAHIEHPDTGKPVPYSSLPPKQRGPALATAVRRGSQDRRDFQGTDDVKPVDWLDDLRSLAQVELLGTVEGWQVIATDRSSGERREGPVRKTFWDAIRHARAMWEGERDRAPE	N	N
Actinomycetota	Streptomyces sp. BK340	TVZ96473.1	TVZ96473.1	MTNILTASESSALAEHEAVIERGIKTFYEVGTALADIRDRKLYRADHGTFEEYCQRRWQLSRPRAYELITAAEVVSGMPDTAQPVANARQASELARVPEPERADVWRETVERTAGKPTAAAVRETYEQRQEPDLLAGDDWVQPDGPGFQAAVTPPTAAPRPKRRPLTEALAEASRDYTRAAERLARLTEDDRFPKNRDTTHHQVPELLGALDHTTHLIQAMHLDQADTSEEARRWWATSLHKISDALADVANTLETEMQ	N	N
Actinomycetota	Streptomyces sp. NBC_01717	WP_329167576.1	WSM19179.1	MSRRRSLVMPSTRSAEPDDEEQEAGTGTEVSFAQSVGVVATLTGADVSTPVSVVQLPTPYDVAETVTSPLDDQERAHLAVCEQALYGFRKSVIVAGKALDIINRARLYRETHATFVEYLDDVWEIRKSQAYRMIEAWPVAAAVSPIGDINEGQARELQPVFKDYGQEAAVALYREVKELRGDRKITAADLAEARAVLPPARQLARPDQVRDVLAAAAAEGRAPRLAPAEAQPRPQVPAQASGEAPPEGGGVHQEELDEGAEAIATMERALAQQRQIYDAVGDGVLAAALLYDPGRGERLRHELRKYANRTAYRMRHASGDQDQGDG	Y	Y
Actinomycetota	Streptomyces sp. NBC_01689	WP_329326707.1	WSN23260.1	MPSTRSAEPDDVDKGEELEAGAGEAAAAQSAGVVATLTGADVSTPVTVAQLPTPYDVAETVTSPLDDEERAHLAVCEQALHGFRKSVIVAGKALDIINRARLYRETHATFADYVDEVWEMKRAHAYRMIEGWRPAALVSPIGDINEAQARELAPTLKEYGPEVTVALYRGVQELRGDRKVTAADLAEARAVLPPAGHLARPDQVRDVLTVAAAEGRVPRLAPAEPQPQPQVPAQASDEAQPDGGDIGQGELDEGAEAIGTMERALAQQRQIYDAVGGGVLAAALLYDPGRGERLRHELRQYANRTAHRMRDRTDEDAATPGV	Y	Y
Actinomycetota	Streptomyces sp. NBC_01175	WSS73678.1	WSS73678.1	MSRRRALVMPSTRSAEPDDEELEAGTVQREAAAAQSAGVVATLTGADVSTPVSVAQLPTPYDVAETVTAPLDDQQRAHLVVCEQALTGFRKSVIVAGKALEVISRGRLYRETHATFVEYLDDVWEIRKSQAYRMIEAWPVAAAVSPIGDINEGQARELRPVFTDYGQEAAVALYREVKELRGNRKVTAADLAEARAVLPPARQFSRPDQVRDVLTTAAAEGRAPRLAPAAPPVPAQSSGKEHDPEQADSDNVDQKRLDPGAEAVATMERALAQQRQIYDAVGDGVLAAALLYDPGRGEQLRHELRQFASRTAYRMRDQAAGDDAAPGV	Y	Y
Actinomycetota	Streptomyces anulatus	WTY47656.1	WTY47656.1	MSRRRALVMPSTRSAELDDEELEAGTGQREAAAAQSAGVVATLTGADVSTPVSVAQLPTPYDVAETVTAPLDDQQRAHLLVCEQALTGFRKSVIVAGKALEVISRGRLYRETHATFVEYLDDVWEIRKSQAYRMIEAWPVAAAVSPIGDINEGQARELRPVFTDYGQEAAVALYREVKELRGNRKVTAADLAEARAVLPPARQFSRPDQVRDVLTTAAAEGRAPRLAPAAPPVPAQSSGKEHDPEQADSDNVDQKRLDPGAEAVATMERALAQQRQIYDAVGDGVLAAALLYDPGRGEQLRHELRQFASRTAYRMRDQAAGDDAAPGV	Y	Y
