# Supplementary material for: Expanding the diversity of bacterial DNA partitioning: A CTP-independent ParABS system for plasmid partitioning in Streptomyces
Source: Proc Natl Acad Sci U S A. 2025 Jul 2;122(27):e2406398122. doi: 10.1073/pnas.2406398122 (PMC12260392; doi:10.1073/pnas.2406398122)
Supplement: Supplementary file 4 — Dataset S03 (XLSX) [file pnas.2406398122.sd03.xlsx]

## Sheet: ParT_like_proteins_neighbors
List of ParT homologs and their neighbors
locus_tag	species	accession	annotation	category
SCP2.01	Streptomyces coelicolor A3(2)	AL645771.1	transposase	transposase
SCP2.02	Streptomyces coelicolor A3(2)	AL645771.1	transposase	transposase
SCP2.04c	Streptomyces coelicolor A3(2)	AL645771.1	ParT	ParT_like
SCP2.05c	Streptomyces coelicolor A3(2)	AL645771.1	putative partitioning protein ParA	ParA_like
SCP2.06c	Streptomyces coelicolor A3(2)	AL645771.1	hypothetical protein	unknown_function
SCP2.07c	Streptomyces coelicolor A3(2)	AL645771.1	putative integrase/recombinase	integrase
//
MicvaDRAFT_1744	Microcoleus vaginatus FGP-2	AFJC01000002	hypothetical protein	unknown_function
MicvaDRAFT_1745	Microcoleus vaginatus FGP-2	AFJC01000002	hypothetical protein	unknown_function
MicvaDRAFT_1746	Microcoleus vaginatus FGP-2	AFJC01000002	hypothetical protein	unknown_function
MicvaDRAFT_1747	Microcoleus vaginatus FGP-2	AFJC01000002	ParT_like	ParT_like
MicvaDRAFT_1748	Microcoleus vaginatus FGP-2	AFJC01000002	hypothetical protein	unknown_function
MicvaDRAFT_1749	Microcoleus vaginatus FGP-2	AFJC01000002	hypothetical protein	unknown_function
MicvaDRAFT_1750	Microcoleus vaginatus FGP-2	AFJC01000002	hypothetical protein	unknown_function
//
Xen7305DRAFT_00000480	Xenococcus sp. PCC 7305	ALVZ01000234	haloacid dehalogenase superfamily enzyme, subfamily IA	misc_protein
Xen7305DRAFT_00000490	Xenococcus sp. PCC 7305	ALVZ01000234	iron-sulfur cluster binding protein, putative	misc_protein
Xen7305DRAFT_00000500	Xenococcus sp. PCC 7305	ALVZ01000234	putative phosphatase	misc_protein
Xen7305DRAFT_00000510	Xenococcus sp. PCC 7305	ALVZ01000234	ParT_like	ParT_like
Xen7305DRAFT_00000520	Xenococcus sp. PCC 7305	ALVZ01000234	hypothetical protein	unknown_function
Xen7305DRAFT_00000530	Xenococcus sp. PCC 7305	ALVZ01000234	outer membrane protein	misc_protein
Xen7305DRAFT_00000540	Xenococcus sp. PCC 7305	ALVZ01000234	deoxycytidine triphosphate deaminase	misc_protein
//
MAE_34210	Microcystis aeruginosa NIES-843	AP009552	hypothetical protein	unknown_function
MAE_34220	Microcystis aeruginosa NIES-843	AP009552	transposase	transposase
MAE_34230	Microcystis aeruginosa NIES-843	AP009552	glyoxalase/bleomycin resistance protein/dioxygenase	misc_protein
MAE_34240	Microcystis aeruginosa NIES-843	AP009552	ParT_like	ParT_like
MAE_34250	Microcystis aeruginosa NIES-843	AP009552	hypothetical protein	unknown_function
MAE_34260	Microcystis aeruginosa NIES-843	AP009552	hypothetical protein	unknown_function
MAE_34270	Microcystis aeruginosa NIES-843	AP009552	unknown protein	unknown_function
//
NIES21_59360	Anabaenopsis circularis NIES-21	AP018176	hypothetical protein	unknown_function
NIES21_59370	Anabaenopsis circularis NIES-21	AP018176	hypothetical protein	unknown_function
NIES21_59380	Anabaenopsis circularis NIES-21	AP018176	hypothetical protein	unknown_function
NIES21_59390	Anabaenopsis circularis NIES-21	AP018176	ParT_like	ParT_like
NIES21_59400	Anabaenopsis circularis NIES-21	AP018176	spore photoproduct lyase	misc_protein
NIES21_59410	Anabaenopsis circularis NIES-21	AP018176	transposase	transposase
NIES21_59420	Anabaenopsis circularis NIES-21	AP018176	transposase	transposase
//
NIES2107_74520	Nostoc carneum NIES-2107	AP018183	hypothetical protein	unknown_function
NIES2107_74530	Nostoc carneum NIES-2107	AP018183	hypothetical protein	unknown_function
NIES2107_74540	Nostoc carneum NIES-2107	AP018183	hypothetical protein	unknown_function
NIES2107_74550	Nostoc carneum NIES-2107	AP018183	ParT_like	ParT_like
NIES2107_74560	Nostoc carneum NIES-2107	AP018183	hypothetical protein	unknown_function
NIES2107_74570	Nostoc carneum NIES-2107	AP018183	hypothetical protein	unknown_function
NIES2107_74580	Nostoc carneum NIES-2107	AP018183	hypothetical protein	unknown_function
//
NIES2135_26290	Leptolyngbya boryana NIES-2135	AP018203	integrase family protein	integrase
NIES2135_26300	Leptolyngbya boryana NIES-2135	AP018203	hypothetical protein	unknown_function
NIES2135_26310	Leptolyngbya boryana NIES-2135	AP018203	RNA polymerase, sigma 28 subunit, FliA/WhiG subfamily protein	misc_protein
NIES2135_26320	Leptolyngbya boryana NIES-2135	AP018203	ParT_like	ParT_like
NIES2135_26330	Leptolyngbya boryana NIES-2135	AP018203	hypothetical protein	unknown_function
NIES2135_26340	Leptolyngbya boryana NIES-2135	AP018203	hypothetical protein	unknown_function
NIES2135_26350	Leptolyngbya boryana NIES-2135	AP018203	integrase family protein	integrase
//
NIES23_57190	Trichormus variabilis NIES-23	AP018217	transposase	transposase
NIES23_57200	Trichormus variabilis NIES-23	AP018217	transposase	transposase
NIES23_57210	Trichormus variabilis NIES-23	AP018217	hypothetical protein	unknown_function
NIES23_57220	Trichormus variabilis NIES-23	AP018217	ParT_like	ParT_like
NIES23_57230	Trichormus variabilis NIES-23	AP018217	hypothetical protein	unknown_function
NIES23_57240	Trichormus variabilis NIES-23	AP018217	transposase	transposase
NIES23_57250	Trichormus variabilis NIES-23	AP018217	hypothetical protein	unknown_function
//
NIES4071_10010	Calothrix sp. NIES-4071	AP018255	two-component hybrid sensor and regulator	misc_protein
NIES4071_10020	Calothrix sp. NIES-4071	AP018255	UspA domain-containing protein	misc_protein
NIES4071_10030	Calothrix sp. NIES-4071	AP018255	menaquinone-specific isochorismate synthase	misc_protein
NIES4071_10040	Calothrix sp. NIES-4071	AP018255	ParT_like	ParT_like
NIES4071_10050	Calothrix sp. NIES-4071	AP018255	hypothetical protein	unknown_function
NIES4071_10060	Calothrix sp. NIES-4071	AP018255	cyclic nucleotide-binding protein	misc_protein
NIES4071_10070	Calothrix sp. NIES-4071	AP018255	serine/threonine protein kinase	misc_protein
//
NIES4102_40210	Chondrocystis sp. NIES-4102	AP018282	hypothetical protein	unknown_function
NIES4102_40220	Chondrocystis sp. NIES-4102	AP018282	acyl carrier protein phosphodiesterase	misc_protein
NIES4102_40230	Chondrocystis sp. NIES-4102	AP018282	RNA polymerase sigma-70 factor, ECF subfamily protein	misc_protein
NIES4102_40240	Chondrocystis sp. NIES-4102	AP018282	ParT_like	ParT_like
NIES4102_40250	Chondrocystis sp. NIES-4102	AP018282	hypothetical protein	unknown_function
NIES4102_40260	Chondrocystis sp. NIES-4102	AP018282	hypothetical protein	unknown_function
NIES4102_40270	Chondrocystis sp. NIES-4102	AP018282	hypothetical protein	unknown_function
//
RVR_P1104	Actinacidiphila reveromycinica	AP018366	hypothetical protein	unknown_function
RVR_P1105	Actinacidiphila reveromycinica	AP018366	putative ParA family ATPase	ParA_like
RVR_P1106	Actinacidiphila reveromycinica	AP018366	hypothetical protein	unknown_function
RVR_P1108	Actinacidiphila reveromycinica	AP018366	ParT_like	ParT_like
RVR_P1109	Actinacidiphila reveromycinica	AP018366	putative chromosome partitioning protein	partition_protein
RVR_P1111	Actinacidiphila reveromycinica	AP018366	putative replication initiation protein	replication_protein
RVR_P1112	Actinacidiphila reveromycinica	AP018366	putative replication initiation protein	replication_protein
//
DSCW_17820	Desulfosarcina widdelii	AP021875	hypothetical protein	unknown_function
DSCW_17830	Desulfosarcina widdelii	AP021875	hypothetical protein	unknown_function
DSCW_17840	Desulfosarcina widdelii	AP021875	hypothetical protein	unknown_function
DSCW_17850	Desulfosarcina widdelii	AP021875	ParT_like	ParT_like
DSCW_17860	Desulfosarcina widdelii	AP021875	hypothetical protein	unknown_function
DSCW_17870	Desulfosarcina widdelii	AP021875	hypothetical protein	unknown_function
DSCW_17880	Desulfosarcina widdelii	AP021875	hypothetical protein	unknown_function
//
DSCW_18510	Desulfosarcina widdelii	AP021875	hypothetical protein	unknown_function
DSCW_18520	Desulfosarcina widdelii	AP021875	hypothetical protein	unknown_function
DSCW_18530	Desulfosarcina widdelii	AP021875	transposase	transposase
DSCW_18540	Desulfosarcina widdelii	AP021875	ParT_like	ParT_like
DSCW_18550	Desulfosarcina widdelii	AP021875	hypothetical protein	unknown_function
DSCW_18560	Desulfosarcina widdelii	AP021875	hypothetical protein	unknown_function
DSCW_18570	Desulfosarcina widdelii	AP021875	hypothetical protein	unknown_function
//
KVH15_37115	Streptomyces olivaceus	ASM2009236v1	hypothetical protein	unknown_function
KVH15_37120	Streptomyces olivaceus	ASM2009236v1	hypothetical protein	unknown_function
KVH15_37125	Streptomyces olivaceus	ASM2009236v1	ParA family protein	ParA_like
KVH15_37130	Streptomyces olivaceus	ASM2009236v1	ParT_like	ParT_like
KVH15_37135	Streptomyces olivaceus	ASM2009236v1	hypothetical protein	unknown_function
KVH15_37140	Streptomyces olivaceus	ASM2009236v1	hypothetical protein	unknown_function
KVH15_37145	Streptomyces olivaceus	ASM2009236v1	DUF4423 domain-containing protein	unknown_function
//
PO613_29335	Streptomyces heilongjiangensis	ASM2840140v1	helix-turn-helix domain-containing protein	misc_protein
PO613_29340	Streptomyces heilongjiangensis	ASM2840140v1	hypothetical protein	unknown_function
PO613_29345	Streptomyces heilongjiangensis	ASM2840140v1	DCL family protein	misc_protein
PO613_29350	Streptomyces heilongjiangensis	ASM2840140v1	ParT_like	ParT_like
PO613_29355	Streptomyces heilongjiangensis	ASM2840140v1	SCP2 like ParA	ParA_like
PO613_29360	Streptomyces heilongjiangensis	ASM2840140v1	MarR family transcriptional regulator	transcriptional_regulator
PO613_29365	Streptomyces heilongjiangensis	ASM2840140v1	hypothetical protein	unknown_function
//
R6L23_22500	Streptomyces sp. SR27	ASM3319471v1	replication initiation protein, RepL2	replication_protein
R6L23_22505	Streptomyces sp. SR27	ASM3319471v1	MarR family transcriptional regulator	transcriptional_regulator
R6L23_22510	Streptomyces sp. SR27	ASM3319471v1	helix-turn-helix domain-containing protein	misc_protein
R6L23_22515	Streptomyces sp. SR27	ASM3319471v1	ParT_like	ParT_like
R6L23_22520	Streptomyces sp. SR27	ASM3319471v1	SCP2 like ParA	ParA_like
R6L23_22525	Streptomyces sp. SR27	ASM3319471v1	hypothetical protein	unknown_function
R6L23_22530	Streptomyces sp. SR27	ASM3319471v1	integrase	integrase
//
OHB49_45475	Streptomyces sp. NBC_01717	ASM3624825v1	hypothetical protein	unknown_function
OHB49_45480	Streptomyces sp. NBC_01717	ASM3624825v1	TraM recognition domain-containing protein	misc_protein
OHB49_45485	Streptomyces sp. NBC_01717	ASM3624825v1	hypothetical protein	unknown_function
OHB49_45490	Streptomyces sp. NBC_01717	ASM3624825v1	ParT_like	ParT_like
OHB49_45495	Streptomyces sp. NBC_01717	ASM3624825v1	SCP2 like ParA	ParA_like
OHB49_45500	Streptomyces sp. NBC_01717	ASM3624825v1	hypothetical protein	unknown_function
OHB49_45505	Streptomyces sp. NBC_01717	ASM3624825v1	AAA family ATPase	ATPase
//
OG776_42140	Streptomyces sp. NBC_01689	ASM3625067v1	helix-turn-helix domain-containing protein	misc_protein
OG776_42145	Streptomyces sp. NBC_01689	ASM3625067v1	toxin-antitoxin system HicB family antitoxin	misc_protein
OG776_42150	Streptomyces sp. NBC_01689	ASM3625067v1	transposase	transposase
OG776_42155	Streptomyces sp. NBC_01689	ASM3625067v1	ParT_like	ParT_like
OG776_42160	Streptomyces sp. NBC_01689	ASM3625067v1	SCP2 like ParA	ParA_like
OG776_42165	Streptomyces sp. NBC_01689	ASM3625067v1	hypothetical protein	unknown_function
OG776_42170	Streptomyces sp. NBC_01689	ASM3625067v1	hypothetical protein	unknown_function
//
RJT17_00035	Streptomyces sp. P5-A9	ASM3663415v1	replication initiation protein, RepL2	replication_protein
RJT17_00040	Streptomyces sp. P5-A9	ASM3663415v1	winged helix-turn-helix domain-containing protein	misc_protein
RJT17_00045	Streptomyces sp. P5-A9	ASM3663415v1	hypothetical protein	unknown_function
RJT17_00050	Streptomyces sp. P5-A9	ASM3663415v1	ParT_like	ParT_like
RJT17_00055	Streptomyces sp. P5-A9	ASM3663415v1	SCP2 like ParA	ParA_like
RJT17_00060	Streptomyces sp. P5-A9	ASM3663415v1	hypothetical protein	unknown_function
RJT17_00065	Streptomyces sp. P5-A9	ASM3663415v1	hypothetical protein	unknown_function
//
GCM10009549_45930	Streptomyces thermoalcalitolerans	ASM3952515v1	SigE family RNA polymerase sigma factor	misc_protein
GCM10009549_45940	Streptomyces thermoalcalitolerans	ASM3952515v1	hypothetical protein	unknown_function
GCM10009549_45950	Streptomyces thermoalcalitolerans	ASM3952515v1	ParA family protein	ParA_like
GCM10009549_45960	Streptomyces thermoalcalitolerans	ASM3952515v1	ParT_like	ParT_like
//
GCM10009564_53310	Streptomyces thermogriseus	ASM3952570v1	site-specific integrase	integrase
GCM10009564_53320	Streptomyces thermogriseus	ASM3952570v1	hypothetical protein	unknown_function
GCM10009564_53330	Streptomyces thermogriseus	ASM3952570v1	ParA family protein	ParA_like
GCM10009564_53340	Streptomyces thermogriseus	ASM3952570v1	ParT_like	ParT_like
GCM10009564_53350	Streptomyces thermogriseus	ASM3952570v1	hypothetical protein	unknown_function
GCM10009564_53360	Streptomyces thermogriseus	ASM3952570v1	replicative DNA helicase	replication_protein
GCM10009564_53370	Streptomyces thermogriseus	ASM3952570v1	hypothetical protein	unknown_function
//
GCM10010310_78900	Streptomyces violaceolatus	ASM3953284v1	hypothetical protein	unknown_function
GCM10010310_78910	Streptomyces violaceolatus	ASM3953284v1	hypothetical protein	unknown_function
GCM10010310_78920	Streptomyces violaceolatus	ASM3953284v1	ParA family protein	ParA_like
GCM10010310_78930	Streptomyces violaceolatus	ASM3953284v1	ParT_like	ParT_like
GCM10010310_78940	Streptomyces violaceolatus	ASM3953284v1	hypothetical protein	unknown_function
GCM10010310_78950	Streptomyces violaceolatus	ASM3953284v1	hypothetical protein	unknown_function
GCM10010310_78960	Streptomyces violaceolatus	ASM3953284v1	hypothetical protein	unknown_function
//
SOM70_37235	Streptomyces salinarius	ASM4015210v1	helix-turn-helix domain-containing protein	misc_protein
SOM70_37240	Streptomyces salinarius	ASM4015210v1	hypothetical protein	unknown_function
SOM70_37245	Streptomyces salinarius	ASM4015210v1	hypothetical protein	unknown_function
SOM70_37250	Streptomyces salinarius	ASM4015210v1	ParT_like	ParT_like
SOM70_37255	Streptomyces salinarius	ASM4015210v1	ParA family protein	ParA_like
SOM70_37260	Streptomyces salinarius	ASM4015210v1	helix-turn-helix transcriptional regulator	transcriptional_regulator
SOM70_37265	Streptomyces salinarius	ASM4015210v1	hypothetical protein	unknown_function
//
ABT001_30500	Streptomyces sp. NPDC002793	ASM4029548v1	Tn3 family transposase	transposase
ABT001_30505	Streptomyces sp. NPDC002793	ASM4029548v1	hypothetical protein	unknown_function
ABT001_30510	Streptomyces sp. NPDC002793	ASM4029548v1	ParA family protein	ParA_like
ABT001_30515	Streptomyces sp. NPDC002793	ASM4029548v1	ParT_like	ParT_like
ABT001_30520	Streptomyces sp. NPDC002793	ASM4029548v1	hypothetical protein	unknown_function
ABT001_30525	Streptomyces sp. NPDC002793	ASM4029548v1	MarR family transcriptional regulator	transcriptional_regulator
ABT001_30530	Streptomyces sp. NPDC002793	ASM4029548v1	GntR family transcriptional regulator	transcriptional_regulator
//
ABT330_33630	Streptomyces sp. NPDC000658	ASM4029984v1	hypothetical protein	unknown_function
ABT330_33635	Streptomyces sp. NPDC000658	ASM4029984v1	hypothetical protein	unknown_function
ABT330_33640	Streptomyces sp. NPDC000658	ASM4029984v1	SCP2 like ParA	ParA_like
ABT330_33645	Streptomyces sp. NPDC000658	ASM4029984v1	ParT_like	ParT_like
ABT330_33650	Streptomyces sp. NPDC000658	ASM4029984v1	hypothetical protein	unknown_function
ABT330_33655	Streptomyces sp. NPDC000658	ASM4029984v1	MarR family transcriptional regulator	transcriptional_regulator
ABT330_33660	Streptomyces sp. NPDC000658	ASM4029984v1	GntR family transcriptional regulator	transcriptional_regulator
//
ABZV23_37395	Streptomyces hirsutus	ASM4060761v1	S66 peptidase family protein	misc_protein
ABZV23_37400	Streptomyces hirsutus	ASM4060761v1	hypothetical protein	unknown_function
ABZV23_37410	Streptomyces hirsutus	ASM4060761v1	ParT_like	ParT_like
ABZV23_37415	Streptomyces hirsutus	ASM4060761v1	hypothetical protein	unknown_function
ABZV23_37420	Streptomyces hirsutus	ASM4060761v1	IS5 family transposase	transposase
//
ABZ424_30455	Streptomyces sp. NPDC005790	ASM4063053v1	GntR family transcriptional regulator	transcriptional_regulator
ABZ424_30460	Streptomyces sp. NPDC005790	ASM4063053v1	MarR family transcriptional regulator	transcriptional_regulator
ABZ424_30465	Streptomyces sp. NPDC005790	ASM4063053v1	hypothetical protein	unknown_function
ABZ424_30470	Streptomyces sp. NPDC005790	ASM4063053v1	ParT_like	ParT_like
ABZ424_30475	Streptomyces sp. NPDC005790	ASM4063053v1	ParA family protein	ParA_like
ABZ424_30480	Streptomyces sp. NPDC005790	ASM4063053v1	hypothetical protein	unknown_function
ABZ424_30485	Streptomyces sp. NPDC005790	ASM4063053v1	hypothetical protein	unknown_function
//
AB0K96_27280	Streptomyces diastaticus	ASM4067793v1	hypothetical protein	unknown_function
AB0K96_27285	Streptomyces diastaticus	ASM4067793v1	DnaB-like helicase C-terminal domain-containing protein	misc_protein
AB0K96_27290	Streptomyces diastaticus	ASM4067793v1	plasmid mobilization relaxosome protein MobC	misc_protein
AB0K96_27295	Streptomyces diastaticus	ASM4067793v1	ParT_like	ParT_like
AB0K96_27300	Streptomyces diastaticus	ASM4067793v1	ParA family protein	ParA_like
AB0K96_27305	Streptomyces diastaticus	ASM4067793v1	hypothetical protein	unknown_function
AB0K96_27310	Streptomyces diastaticus	ASM4067793v1	hypothetical protein	unknown_function
//
AB0450_29620	Streptomyces sp. NPDC093808	ASM4070156v1	hypothetical protein	unknown_function
AB0450_29625	Streptomyces sp. NPDC093808	ASM4070156v1	hypothetical protein	unknown_function
AB0450_29630	Streptomyces sp. NPDC093808	ASM4070156v1	hypothetical protein	unknown_function
AB0450_29635	Streptomyces sp. NPDC093808	ASM4070156v1	ParT_like	ParT_like
AB0450_29640	Streptomyces sp. NPDC093808	ASM4070156v1	hypothetical protein	unknown_function
AB0450_29645	Streptomyces sp. NPDC093808	ASM4070156v1	hypothetical protein	unknown_function
AB0450_29650	Streptomyces sp. NPDC093808	ASM4070156v1	hypothetical protein	unknown_function
//
AB0957_18265	Streptomyces zhihengii	ASM4070471v1	RNA polymerase sigma factor	misc_protein
AB0957_18270	Streptomyces zhihengii	ASM4070471v1	hypothetical protein	unknown_function
AB0957_18275	Streptomyces zhihengii	ASM4070471v1	SCP2 like ParA	ParA_like
AB0957_18280	Streptomyces zhihengii	ASM4070471v1	ParT_like	ParT_like
AB0957_18285	Streptomyces zhihengii	ASM4070471v1	helix-turn-helix domain-containing protein	misc_protein
AB0957_18290	Streptomyces zhihengii	ASM4070471v1	GntR family transcriptional regulator	transcriptional_regulator
AB0957_18295	Streptomyces zhihengii	ASM4070471v1	hypothetical protein	unknown_function
//
C0Q93_30410	Streptomyces albidoflavus	ASM419576v1	hypothetical protein	unknown_function
C0Q93_30415	Streptomyces albidoflavus	ASM419576v1	hypothetical protein	unknown_function
C0Q93_30420	Streptomyces albidoflavus	ASM419576v1	ParA family protein	ParA_like
C0Q93_30425	Streptomyces albidoflavus	ASM419576v1	ParT_like	ParT_like
C0Q93_30430	Streptomyces albidoflavus	ASM419576v1	plasmid mobilization relaxosome protein MobC	misc_protein
C0Q93_30435	Streptomyces albidoflavus	ASM419576v1	helicase DnaB	misc_protein
C0Q93_30440	Streptomyces albidoflavus	ASM419576v1	hypothetical protein	unknown_function
//
ACFPRK_08600	Streptomyces mutomycini	ASM4265793v1	GntR family transcriptional regulator	transcriptional_regulator
ACFPRK_08610	Streptomyces mutomycini	ASM4265793v1	hypothetical protein	unknown_function
ACFPRK_08615	Streptomyces mutomycini	ASM4265793v1	ParT_like	ParT_like
ACFPRK_08620	Streptomyces mutomycini	ASM4265793v1	ParA family protein	ParA_like
ACFPRK_08625	Streptomyces mutomycini	ASM4265793v1	hypothetical protein	unknown_function
ACFPRK_08630	Streptomyces mutomycini	ASM4265793v1	hypothetical protein	unknown_function
//
ACFWH4_10765	Streptomyces sp. NPDC127091	ASM4272503v1	RNA polymerase sigma factor	misc_protein
ACFWH4_10770	Streptomyces sp. NPDC127091	ASM4272503v1	helix-turn-helix domain-containing protein	misc_protein
ACFWH4_10775	Streptomyces sp. NPDC127091	ASM4272503v1	sulfite exporter TauE/SafE family protein	misc_protein
ACFWH4_10780	Streptomyces sp. NPDC127091	ASM4272503v1	ParT_like	ParT_like
ACFWH4_10785	Streptomyces sp. NPDC127091	ASM4272503v1	ParA family protein	ParA_like
ACFWH4_10790	Streptomyces sp. NPDC127091	ASM4272503v1	hypothetical protein	unknown_function
ACFWH4_10795	Streptomyces sp. NPDC127091	ASM4272503v1	hypothetical protein	unknown_function
//
ACFWCV_27800	Streptomyces diastaticus	ASM4272986v1	ParT_like	ParT_like
ACFWCV_27805	Streptomyces diastaticus	ASM4272986v1	ParA family protein	ParA_like
ACFWCV_27810	Streptomyces diastaticus	ASM4272986v1	hypothetical protein	unknown_function
ACFWCV_27815	Streptomyces diastaticus	ASM4272986v1	hypothetical protein	unknown_function
//
ACFVZ0_13475	Streptomyces prasinus	ASM4273578v1	MarR family transcriptional regulator	transcriptional_regulator
ACFVZ0_13480	Streptomyces prasinus	ASM4273578v1	MarR family transcriptional regulator	transcriptional_regulator
ACFVZ0_13485	Streptomyces prasinus	ASM4273578v1	hypothetical protein	unknown_function
ACFVZ0_13490	Streptomyces prasinus	ASM4273578v1	ParT_like	ParT_like
ACFVZ0_13495	Streptomyces prasinus	ASM4273578v1	ParA family protein	ParA_like
ACFVZ0_13500	Streptomyces prasinus	ASM4273578v1	hypothetical protein	unknown_function
ACFVZ0_13505	Streptomyces prasinus	ASM4273578v1	tetratricopeptide repeat protein	misc_protein
//
ACFWA1_35905	Streptomyces sp. NPDC060005	ASM4273691v1	hypothetical protein	unknown_function
ACFWA1_35910	Streptomyces sp. NPDC060005	ASM4273691v1	hypothetical protein	unknown_function
ACFWA1_35915	Streptomyces sp. NPDC060005	ASM4273691v1	hypothetical protein	unknown_function
ACFWA1_35920	Streptomyces sp. NPDC060005	ASM4273691v1	ParT_like	ParT_like
ACFWA1_35925	Streptomyces sp. NPDC060005	ASM4273691v1	ParA family protein	ParA_like
ACFWA1_35930	Streptomyces sp. NPDC060005	ASM4273691v1	hypothetical protein	unknown_function
ACFWA1_35935	Streptomyces sp. NPDC060005	ASM4273691v1	hypothetical protein	unknown_function
//
ACFU8J_33425	[Kitasatospora] papulosa	ASM4280150v1	WD40 repeat domain-containing protein	misc_protein
ACFU8J_33435	[Kitasatospora] papulosa	ASM4280150v1	ParA family protein	ParA_like
ACFU8J_33440	[Kitasatospora] papulosa	ASM4280150v1	ParT_like	ParT_like
ACFU8J_33445	[Kitasatospora] papulosa	ASM4280150v1	ArsR/SmtB family transcription factor	misc_protein
ACFU8J_33450	[Kitasatospora] papulosa	ASM4280150v1	replication initiation protein, RepL2	replication_protein
ACFU8J_33455	[Kitasatospora] papulosa	ASM4280150v1	GntR family transcriptional regulator	transcriptional_regulator
//
ACFYPA_36565	Streptomyces sp. NPDC005775	ASM4287156v1	GntR family transcriptional regulator	transcriptional_regulator
ACFYPA_36570	Streptomyces sp. NPDC005775	ASM4287156v1	MarR family transcriptional regulator	transcriptional_regulator
ACFYPA_36575	Streptomyces sp. NPDC005775	ASM4287156v1	hypothetical protein	unknown_function
ACFYPA_36580	Streptomyces sp. NPDC005775	ASM4287156v1	ParT_like	ParT_like
ACFYPA_36585	Streptomyces sp. NPDC005775	ASM4287156v1	ParA family protein	ParA_like
ACFYPA_36590	Streptomyces sp. NPDC005775	ASM4287156v1	hypothetical protein	unknown_function
ACFYPA_36595	Streptomyces sp. NPDC005775	ASM4287156v1	integrase	integrase
//
ACFYRY_42065	Streptomyces sp. NPDC005263	ASM4287236v1	GIY-YIG nuclease family protein	misc_protein
ACFYRY_42070	Streptomyces sp. NPDC005263	ASM4287236v1	MarR family transcriptional regulator	transcriptional_regulator
ACFYRY_42075	Streptomyces sp. NPDC005263	ASM4287236v1	MarR family transcriptional regulator	transcriptional_regulator
ACFYRY_42080	Streptomyces sp. NPDC005263	ASM4287236v1	ParT_like	ParT_like
ACFYRY_42085	Streptomyces sp. NPDC005263	ASM4287236v1	ParA family protein	ParA_like
ACFYRY_42090	Streptomyces sp. NPDC005263	ASM4287236v1	hypothetical protein	unknown_function
ACFYRY_42095	Streptomyces sp. NPDC005263	ASM4287236v1	hypothetical protein	unknown_function
//
ACFVRH_35750	Streptomyces sp. NPDC057909	ASM4288782v1	MobF family relaxase	misc_protein
ACFVRH_35755	Streptomyces sp. NPDC057909	ASM4288782v1	hypothetical protein	unknown_function
ACFVRH_35760	Streptomyces sp. NPDC057909	ASM4288782v1	ParA family protein	ParA_like
ACFVRH_35765	Streptomyces sp. NPDC057909	ASM4288782v1	ParT_like	ParT_like
ACFVRH_35770	Streptomyces sp. NPDC057909	ASM4288782v1	hypothetical protein	unknown_function
ACFVRH_35775	Streptomyces sp. NPDC057909	ASM4288782v1	TraM recognition domain-containing protein	misc_protein
ACFVRH_35780	Streptomyces sp. NPDC057909	ASM4288782v1	hypothetical protein	unknown_function
//
ACFY02_33300	[Kitasatospora] papulosa	ASM4289386v1	hypothetical protein	unknown_function
ACFY02_33305	[Kitasatospora] papulosa	ASM4289386v1	integrase	integrase
ACFY02_33310	[Kitasatospora] papulosa	ASM4289386v1	hypothetical protein	unknown_function
ACFY02_33315	[Kitasatospora] papulosa	ASM4289386v1	ParT_like	ParT_like
ACFY02_33320	[Kitasatospora] papulosa	ASM4289386v1	ParA family protein	ParA_like
ACFY02_33325	[Kitasatospora] papulosa	ASM4289386v1	helix-turn-helix domain-containing protein	misc_protein
ACFY02_33330	[Kitasatospora] papulosa	ASM4289386v1	hypothetical protein	unknown_function
//
ACFY4U_32485	[Kitasatospora] papulosa	ASM4289993v1	hypothetical protein	unknown_function
ACFY4U_32490	[Kitasatospora] papulosa	ASM4289993v1	DUF4241 domain-containing protein	unknown_function
ACFY4U_32495	[Kitasatospora] papulosa	ASM4289993v1	ParT_like	ParT_like
ACFY4U_32500	[Kitasatospora] papulosa	ASM4289993v1	ParA family protein	ParA_like
ACFY4U_32505	[Kitasatospora] papulosa	ASM4289993v1	hypothetical protein	unknown_function
ACFY4U_32510	[Kitasatospora] papulosa	ASM4289993v1	hypothetical protein	unknown_function
//
ACH4D6_34640	Streptomyces sp. NPDC017941	ASM4432840v1	hypothetical protein	unknown_function
ACH4D6_34645	Streptomyces sp. NPDC017941	ASM4432840v1	hypothetical protein	unknown_function
ACH4D6_34650	Streptomyces sp. NPDC017941	ASM4432840v1	ParA family protein	ParA_like
ACH4D6_34655	Streptomyces sp. NPDC017941	ASM4432840v1	ParT_like	ParT_like
ACH4D6_34660	Streptomyces sp. NPDC017941	ASM4432840v1	MarR family transcriptional regulator	transcriptional_regulator
ACH4D6_34665	Streptomyces sp. NPDC017941	ASM4432840v1	replication initiation protein, RepL2	replication_protein
ACH4D6_34670	Streptomyces sp. NPDC017941	ASM4432840v1	hypothetical protein	unknown_function
//
AsFPU1_1106	Aphanothece sacrum FPU1	BDQK01000003	hypothetical protein	unknown_function
AsFPU1_1107	Aphanothece sacrum FPU1	BDQK01000003	hypothetical protein	unknown_function
AsFPU1_1108	Aphanothece sacrum FPU1	BDQK01000003	DNA-binding helix-turn-helix protein	misc_protein
AsFPU1_1109	Aphanothece sacrum FPU1	BDQK01000003	ParT_like	ParT_like
AsFPU1_1110	Aphanothece sacrum FPU1	BDQK01000003	hypothetical protein	unknown_function
AsFPU1_1111	Aphanothece sacrum FPU1	BDQK01000003	NRPS domain-containing protein	misc_protein
//
AsFPU1_4398	Aphanothece sacrum FPU1	BDQK01000019	helix-turn-helix domain protein	misc_protein
AsFPU1_4399	Aphanothece sacrum FPU1	BDQK01000019	ParT_like	ParT_like
//
NIES4072_70760	Nostoc commune NIES-4072	BDUD01000002	hypothetical protein	unknown_function
NIES4072_70770	Nostoc commune NIES-4072	BDUD01000002	hypothetical protein	unknown_function
NIES4072_70780	Nostoc commune NIES-4072	BDUD01000002	hypothetical protein	unknown_function
NIES4072_70790	Nostoc commune NIES-4072	BDUD01000002	ParT_like	ParT_like
NIES4072_70800	Nostoc commune NIES-4072	BDUD01000002	hypothetical protein	unknown_function
NIES4072_70810	Nostoc commune NIES-4072	BDUD01000002	hypothetical protein	unknown_function
NIES4072_70820	Nostoc commune NIES-4072	BDUD01000002	transposase	transposase
//
SVIO_112230	Streptomyces violaceusniger	BJHW01000003	hypothetical protein	unknown_function
SVIO_112240	Streptomyces violaceusniger	BJHW01000003	hypothetical protein	unknown_function
SVIO_112250	Streptomyces violaceusniger	BJHW01000003	hypothetical protein	unknown_function
SVIO_112260	Streptomyces violaceusniger	BJHW01000003	ParT_like	ParT_like
SVIO_112270	Streptomyces violaceusniger	BJHW01000003	hypothetical protein	unknown_function
SVIO_112280	Streptomyces violaceusniger	BJHW01000003	hypothetical protein	unknown_function
SVIO_112290	Streptomyces violaceusniger	BJHW01000003	RNA polymerase sigma24 factor	misc_protein
//
CWATWH8502_3341	Crocosphaera watsonii WH 8502	CAQK01000171	hypothetical protein	unknown_function
CWATWH8502_3342	Crocosphaera watsonii WH 8502	CAQK01000171	integrase-recombinase protein	integrase
CWATWH8502_3343	Crocosphaera watsonii WH 8502	CAQK01000171	ParT_like	ParT_like
CWATWH8502_3344	Crocosphaera watsonii WH 8502	CAQK01000171	FIG00565567: hypothetical protein	unknown_function
CWATWH8502_3345	Crocosphaera watsonii WH 8502	CAQK01000171	Exodeoxyribonuclease VII large subunit	misc_protein
CWATWH8502_3346	Crocosphaera watsonii WH 8502	CAQK01000171	Exodeoxyribonuclease VII small subunit	misc_protein
//
cce_4934	Crocosphaera subtropica ATCC 51142	CP000807	hypothetical protein	unknown_function
cce_4935	Crocosphaera subtropica ATCC 51142	CP000807	hypothetical protein	unknown_function
cce_4936	Crocosphaera subtropica ATCC 51142	CP000807	hypothetical protein	unknown_function
cce_4937	Crocosphaera subtropica ATCC 51142	CP000807	ParT_like	ParT_like
cce_4938	Crocosphaera subtropica ATCC 51142	CP000807	hypothetical protein	unknown_function
cce_4939	Crocosphaera subtropica ATCC 51142	CP000807	hypothetical protein	unknown_function
cce_4940	Crocosphaera subtropica ATCC 51142	CP000807	hypothetical protein	unknown_function
//
PCC7424_5703	Gloeothece citriformis PCC 7424	CP001292	conserved hypothetical protein	unknown_function
PCC7424_5704	Gloeothece citriformis PCC 7424	CP001292	hypothetical protein	unknown_function
PCC7424_5705	Gloeothece citriformis PCC 7424	CP001292	hypothetical protein	unknown_function
PCC7424_5706	Gloeothece citriformis PCC 7424	CP001292	ParT_like	ParT_like
PCC7424_5707	Gloeothece citriformis PCC 7424	CP001292	integrase domain protein SAM domain protein	integrase
PCC7424_5708	Gloeothece citriformis PCC 7424	CP001292	hypothetical protein	unknown_function
PCC7424_5709	Gloeothece citriformis PCC 7424	CP001292	short-chain dehydrogenase/reductase SDR	misc_protein
//
Dalk_3576	Desulfatibacillum aliphaticivorans	CP001322	hypothetical protein Dalk_3576	unknown_function
Dalk_3577	Desulfatibacillum aliphaticivorans	CP001322	B transposition protein domain protein	transposase
Dalk_3578	Desulfatibacillum aliphaticivorans	CP001322	Bacteriophage Mu transposase	transposase
Dalk_3579	Desulfatibacillum aliphaticivorans	CP001322	ParT_like	ParT_like
Dalk_3580	Desulfatibacillum aliphaticivorans	CP001322	hypothetical protein Dalk_3580	misc_protein
Dalk_3581	Desulfatibacillum aliphaticivorans	CP001322	putative transcriptional regulator, Nlp	transcriptional_regulator
Dalk_3582	Desulfatibacillum aliphaticivorans	CP001322	putative phage repressor	misc_protein
//
Sros_9403	Streptosporangium roseum DSM 43021	CP001815	hypothetical protein	unknown_function
Sros_9404	Streptosporangium roseum DSM 43021	CP001815	hypothetical protein	unknown_function
Sros_9405	Streptosporangium roseum DSM 43021	CP001815	ATPase involved in chromosome partitioning-like protein	partition_protein
Sros_9406	Streptosporangium roseum DSM 43021	CP001815	ParT_like	ParT_like
Sros_9407	Streptosporangium roseum DSM 43021	CP001815	hypothetical protein	unknown_function
Sros_9408	Streptosporangium roseum DSM 43021	CP001815	hypothetical protein	unknown_function
Sros_9409	Streptosporangium roseum DSM 43021	CP001815	dimethylmenaquinone methyltransferase	misc_protein
//
SHJG_p231	Streptomyces hygroscopicus subsp. jinggangensis 5008	CP003277	hypothetical protein	unknown_function
SHJG_p232	Streptomyces hygroscopicus subsp. jinggangensis 5008	CP003277	type IV secretory pathway, VirD4 component	misc_protein
SHJG_p233	Streptomyces hygroscopicus subsp. jinggangensis 5008	CP003277	hypothetical protein	unknown_function
SHJG_p234	Streptomyces hygroscopicus subsp. jinggangensis 5008	CP003277	ParT_like	ParT_like
SHJG_p235	Streptomyces hygroscopicus subsp. jinggangensis 5008	CP003277	plasmid partition protein	partition_protein
SHJG_p236	Streptomyces hygroscopicus subsp. jinggangensis 5008	CP003277	hypothetical protein	unknown_function
SHJG_p237	Streptomyces hygroscopicus subsp. jinggangensis 5008	CP003277	putative TraA-like conjugal transfer protein	misc_protein
//
Deipe_1557	Deinococcus peraridilitoris DSM 19664	CP003382	hypothetical protein	unknown_function
Deipe_1558	Deinococcus peraridilitoris DSM 19664	CP003382	Endodeoxyribonuclease RusA	misc_protein
Deipe_1559	Deinococcus peraridilitoris DSM 19664	CP003382	hypothetical protein	unknown_function
Deipe_1560	Deinococcus peraridilitoris DSM 19664	CP003382	ParT_like	ParT_like
Deipe_1561	Deinococcus peraridilitoris DSM 19664	CP003382	hypothetical protein	unknown_function
Deipe_1562	Deinococcus peraridilitoris DSM 19664	CP003382	hypothetical protein	unknown_function
Deipe_1563	Deinococcus peraridilitoris DSM 19664	CP003382	hypothetical protein	unknown_function
//
Osc7112_6577	Oscillatoria nigro-viridis PCC 7112	CP003616	hypothetical protein	unknown_function
Osc7112_6578	Oscillatoria nigro-viridis PCC 7112	CP003616	RNA-directed DNA polymerase (Reverse transcriptase	misc_protein
Osc7112_6579	Oscillatoria nigro-viridis PCC 7112	CP003616	hypothetical protein	unknown_function
Osc7112_6580	Oscillatoria nigro-viridis PCC 7112	CP003616	ParT_like	ParT_like
Osc7112_6581	Oscillatoria nigro-viridis PCC 7112	CP003616	helix-turn-helix domain protein	misc_protein
Osc7112_6582	Oscillatoria nigro-viridis PCC 7112	CP003616	hypothetical protein	unknown_function
Osc7112_6583	Oscillatoria nigro-viridis PCC 7112	CP003616	transposase, IS605 OrfB family	transposase
//
F750_7072	Streptomyces sp. PAMC 26508	CP003991.1	putative transposase	transposase
F750_7073	Streptomyces sp. PAMC 26508	CP003991.1	hypothetical protein	unknown_function
F750_7074	Streptomyces sp. PAMC 26508	CP003991.1	putative partitioning protein para	ParA_like
F750_7075	Streptomyces sp. PAMC 26508	CP003991.1	ParT_like	ParT_like
F750_7076	Streptomyces sp. PAMC 26508	CP003991.1	secreted protein	misc_protein
F750_7077	Streptomyces sp. PAMC 26508	CP003991.1	putative integrase/recombinase	integrase
F750_7078	Streptomyces sp. PAMC 26508	CP003991.1	transposase	transposase
//
IMCC3135_10760	Granulosicoccus antarcticus IMCC3135	CP018632	hypothetical protein	unknown_function
IMCC3135_10765	Granulosicoccus antarcticus IMCC3135	CP018632	putative acyl-CoA dehydrogenase fadE25	misc_protein
IMCC3135_10770	Granulosicoccus antarcticus IMCC3135	CP018632	Putative transport protein YbjL	misc_protein
IMCC3135_10775	Granulosicoccus antarcticus IMCC3135	CP018632	ParT_like	ParT_like
IMCC3135_10780	Granulosicoccus antarcticus IMCC3135	CP018632	hypothetical protein	unknown_function
IMCC3135_10785	Granulosicoccus antarcticus IMCC3135	CP018632	hypothetical protein	unknown_function
IMCC3135_10790	Granulosicoccus antarcticus IMCC3135	CP018632	Nitrogen fixation regulation protein FixK	misc_protein
//
C9F11_47000	Streptomyces sp. YIM 121038	CP030772	Transposase DDE domain protein	transposase
C9F11_47005	Streptomyces sp. YIM 121038	CP030772	hypothetical protein	unknown_function
C9F11_47010	Streptomyces sp. YIM 121038	CP030772	hypothetical protein	unknown_function
C9F11_47015	Streptomyces sp. YIM 121038	CP030772	ParT_like	ParT_like
C9F11_47020	Streptomyces sp. YIM 121038	CP030772	Helix-turn-helix domain protein	misc_protein
C9F11_47025	Streptomyces sp. YIM 121038	CP030772	hypothetical protein	unknown_function
C9F11_47030	Streptomyces sp. YIM 121038	CP030772	hypothetical protein	unknown_function
//
HG66A1_61740	Gimesia chilikensis	CP036266	DNA N-6-adenine-methyltransferase (Dam	misc_protein
HG66A1_61750	Gimesia chilikensis	CP036266	hypothetical protein	unknown_function
HG66A1_61760	Gimesia chilikensis	CP036266	hypothetical protein	unknown_function
HG66A1_61770	Gimesia chilikensis	CP036266	ParT_like	ParT_like
HG66A1_61780	Gimesia chilikensis	CP036266	hypothetical protein	unknown_function
HG66A1_61790	Gimesia chilikensis	CP036266	chaperone protein DnaJ	misc_protein
HG66A1_61800	Gimesia chilikensis	CP036266	hypothetical protein	unknown_function
//
GXM_08408	Nostoc sphaeroides CCNUC1	CP045227	hypothetical protein	unknown_function
GXM_08409	Nostoc sphaeroides CCNUC1	CP045227	hypothetical protein	unknown_function
GXM_08410	Nostoc sphaeroides CCNUC1	CP045227	XRE family transcriptional regulator	transcriptional_regulator
GXM_08411	Nostoc sphaeroides CCNUC1	CP045227	ParT_like	ParT_like
GXM_08412	Nostoc sphaeroides CCNUC1	CP045227	hypothetical protein	unknown_function
GXM_08413	Nostoc sphaeroides CCNUC1	CP045227	GIY-YIG domain-containing protein, endonuclease	misc_protein
GXM_08414	Nostoc sphaeroides CCNUC1	CP045227	hypothetical protein	unknown_function
//
OG491_36230	Streptomyces sp. NBC_01175	CP108603.1	hypothetical protein	unknown_function
OG491_36235	Streptomyces sp. NBC_01175	CP108603.1	hypothetical protein	unknown_function
OG491_36240	Streptomyces sp. NBC_01175	CP108603.1	ParA family protein	ParA_like
OG491_36245	Streptomyces sp. NBC_01175	CP108603.1	ParT_like	ParT_like
OG491_36255	Streptomyces sp. NBC_01175	CP108603.1	hypothetical protein	unknown_function
OG491_36260	Streptomyces sp. NBC_01175	CP108603.1	four-helix bundle copper-binding protein	misc_protein
//
OIF37_40240	Streptomyces anulatus	CP109525.1	hypothetical protein	unknown_function
OIF37_40245	Streptomyces anulatus	CP109525.1	GntR family transcriptional regulator	transcriptional_regulator
OIF37_40250	Streptomyces anulatus	CP109525.1	hypothetical protein	unknown_function
OIF37_40255	Streptomyces anulatus	CP109525.1	ParT_like	ParT_like
OIF37_40260	Streptomyces anulatus	CP109525.1	ParA family protein	ParA_like
OIF37_40265	Streptomyces anulatus	CP109525.1	hypothetical protein	unknown_function
OIF37_40270	Streptomyces anulatus	CP109525.1	hypothetical protein	unknown_function
//
GA0115246_103891	Streptomyces sp. SolWspMP-sol7th	FMCN01000342	hypothetical protein	unknown_function
GA0115246_103892	Streptomyces sp. SolWspMP-sol7th	FMCN01000342	hypothetical protein	unknown_function
GA0115246_103893	Streptomyces sp. SolWspMP-sol7th	FMCN01000342	ParT_like	ParT_like
GA0115246_103894	Streptomyces sp. SolWspMP-sol7th	FMCN01000342	Protein of unknown function	unknown_function
GA0115246_103895	Streptomyces sp. SolWspMP-sol7th	FMCN01000342	hypothetical protein	unknown_function
GA0115246_103896	Streptomyces sp. SolWspMP-sol7th	FMCN01000342	hypothetical protein	unknown_function
//
SAMN05421505_16214	Sinosporangium album	FNCN01000062	protein gp37	misc_protein
SAMN05421505_16215	Sinosporangium album	FNCN01000062	hypothetical protein	unknown_function
SAMN05421505_16216	Sinosporangium album	FNCN01000062	hypothetical protein	unknown_function
SAMN05421505_16217	Sinosporangium album	FNCN01000062	ParT_like	ParT_like
SAMN05421505_16218	Sinosporangium album	FNCN01000062	chromosome partitioning protein	partition_protein
SAMN05421505_16219	Sinosporangium album	FNCN01000062	hypothetical protein	unknown_function
SAMN05421505_16220	Sinosporangium album	FNCN01000062	hypothetical protein	unknown_function
//
SAMN04488548_10512	Gordonia westfalica	FNLM01000005	hypothetical protein	unknown_function
SAMN04488548_10513	Gordonia westfalica	FNLM01000005	hypothetical protein	unknown_function
SAMN04488548_10514	Gordonia westfalica	FNLM01000005	hypothetical protein	unknown_function
SAMN04488548_10515	Gordonia westfalica	FNLM01000005	ParT_like	ParT_like
SAMN04488548_10516	Gordonia westfalica	FNLM01000005	Helix-turn-helix domain-containing protein	misc_protein
SAMN04488548_10517	Gordonia westfalica	FNLM01000005	hypothetical protein	unknown_function
SAMN04488548_10518	Gordonia westfalica	FNLM01000005	hypothetical protein	unknown_function
//
SAMN04488548_12429	Gordonia westfalica	FNLM01000024	Protein of unknown function	unknown_function
SAMN04488548_12430	Gordonia westfalica	FNLM01000024	hypothetical protein	unknown_function
SAMN04488548_12431	Gordonia westfalica	FNLM01000024	Helix-turn-helix domain-containing protein	misc_protein
SAMN04488548_12432	Gordonia westfalica	FNLM01000024	ParT_like	ParT_like
SAMN04488548_12433	Gordonia westfalica	FNLM01000024	hypothetical protein	unknown_function
SAMN04488548_12434	Gordonia westfalica	FNLM01000024	hypothetical protein	unknown_function
//
SAMN05216483_6704	Streptomyces sp. 2131.1	FNSY01000003	hypothetical protein	unknown_function
SAMN05216483_6705	Streptomyces sp. 2131.1	FNSY01000003	hypothetical protein	unknown_function
SAMN05216483_6706	Streptomyces sp. 2131.1	FNSY01000003	hypothetical protein	unknown_function
SAMN05216483_6707	Streptomyces sp. 2131.1	FNSY01000003	ParT_like	ParT_like
SAMN05216483_6708	Streptomyces sp. 2131.1	FNSY01000003	chromosome partitioning protein	partition_protein
SAMN05216483_6709	Streptomyces sp. 2131.1	FNSY01000003	undecaprenyl diphosphate synthase/short-chain Z-isoprenyl diphosphate synthase	misc_protein
SAMN05216483_6710	Streptomyces sp. 2131.1	FNSY01000003	hypothetical protein	unknown_function
//
GK091_27520	Spirosoma agri	JAAGNZ010000007	PAS domain-containing protein	misc_protein
GK091_27525	Spirosoma agri	JAAGNZ010000007	DUF1016 domain-containing protein	unknown_function
GK091_27530	Spirosoma agri	JAAGNZ010000007	replication initiation protein	replication_protein
GK091_27535	Spirosoma agri	JAAGNZ010000007	ParT_like	ParT_like
GK091_27540	Spirosoma agri	JAAGNZ010000007	ParA family protein	ParA_like
GK091_27545	Spirosoma agri	JAAGNZ010000007	hypothetical protein	unknown_function
GK091_27550	Spirosoma agri	JAAGNZ010000007	TonB-dependent receptor	misc_protein
//
G6W55_32185	Streptomyces sp. CAI-85	JAANNX010000062	hypothetical protein	unknown_function
G6W55_32190	Streptomyces sp. CAI-85	JAANNX010000062	ATPase	ATPase
G6W55_32195	Streptomyces sp. CAI-85	JAANNX010000062	hypothetical protein	unknown_function
G6W55_32200	Streptomyces sp. CAI-85	JAANNX010000062	ParT_like	ParT_like
G6W55_32205	Streptomyces sp. CAI-85	JAANNX010000062	GIY-YIG nuclease family protein	misc_protein
G6W55_32210	Streptomyces sp. CAI-85	JAANNX010000062	hypothetical protein	unknown_function
G6W55_32215	Streptomyces sp. CAI-85	JAANNX010000062	hypothetical protein	unknown_function
//
ABZ660_24860	Streptomyces albidoflavus	JBEYGK010000028.1	ParA family protein	ParA_like
ABZ660_24865	Streptomyces albidoflavus	JBEYGK010000028.1	ParT_like	ParT_like
ABZ660_24870	Streptomyces albidoflavus	JBEYGK010000028.1	hypothetical protein	unknown_function
ABZ660_24875	Streptomyces albidoflavus	JBEYGK010000028.1	hypothetical protein	unknown_function
ABZ660_24880	Streptomyces albidoflavus	JBEYGK010000028.1	HIT domain-containing protein	misc_protein
//
ABZ711_04035	Streptomyces albidoflavus	JBEYIQ010000002.1	HIT domain-containing protein	misc_protein
ABZ711_04040	Streptomyces albidoflavus	JBEYIQ010000002.1	hypothetical protein	unknown_function
ABZ711_04045	Streptomyces albidoflavus	JBEYIQ010000002.1	hypothetical protein	unknown_function
ABZ711_04050	Streptomyces albidoflavus	JBEYIQ010000002.1	ParT_like	ParT_like
ABZ711_04055	Streptomyces albidoflavus	JBEYIQ010000002.1	ParA family protein	ParA_like
ABZ711_04060	Streptomyces albidoflavus	JBEYIQ010000002.1	hypothetical protein	unknown_function
ABZ711_04065	Streptomyces albidoflavus	JBEYIQ010000002.1	hypothetical protein	unknown_function
//
ACFXGD_21390	Streptomyces albidoflavus	JBHYYJ010000099.1	hypothetical protein	unknown_function
ACFXGD_21395	Streptomyces albidoflavus	JBHYYJ010000099.1	replicative DNA helicase	replication_protein
ACFXGD_21400	Streptomyces albidoflavus	JBHYYJ010000099.1	plasmid mobilization relaxosome protein MobC	misc_protein
ACFXGD_21405	Streptomyces albidoflavus	JBHYYJ010000099.1	ParT_like	ParT_like
ACFXGD_21410	Streptomyces albidoflavus	JBHYYJ010000099.1	ParA family protein	ParA_like
ACFXGD_21415	Streptomyces albidoflavus	JBHYYJ010000099.1	hypothetical protein	unknown_function
ACFXGD_21420	Streptomyces albidoflavus	JBHYYJ010000099.1	hypothetical protein	unknown_function
//
ACFY7N_30745	Streptomyces albidoflavus	JBIBCL010000034.1	MarR family transcriptional regulator	transcriptional_regulator
ACFY7N_30750	Streptomyces albidoflavus	JBIBCL010000034.1	MarR family transcriptional regulator	transcriptional_regulator
ACFY7N_30755	Streptomyces albidoflavus	JBIBCL010000034.1	plasmid mobilization relaxosome protein MobC	misc_protein
ACFY7N_30760	Streptomyces albidoflavus	JBIBCL010000034.1	ParT_like	ParT_like
ACFY7N_30765	Streptomyces albidoflavus	JBIBCL010000034.1	ParA family protein	ParA_like
ACFY7N_30770	Streptomyces albidoflavus	JBIBCL010000034.1	ParA family protein	ParA_like
ACFY7N_30775	Streptomyces albidoflavus	JBIBCL010000034.1	hypothetical protein	unknown_function
//
ACF1A4_30350	Streptomyces albidoflavus	JBIBWO010000024.1	hypothetical protein	unknown_function
ACF1A4_30355	Streptomyces albidoflavus	JBIBWO010000024.1	hypothetical protein	unknown_function
ACF1A4_30360	Streptomyces albidoflavus	JBIBWO010000024.1	ParA family protein	ParA_like
ACF1A4_30365	Streptomyces albidoflavus	JBIBWO010000024.1	ParT_like	ParT_like
ACF1A4_30370	Streptomyces albidoflavus	JBIBWO010000024.1	plasmid mobilization protein	misc_protein
ACF1A4_30375	Streptomyces albidoflavus	JBIBWO010000024.1	hypothetical protein	unknown_function
ACF1A4_30380	Streptomyces albidoflavus	JBIBWO010000024.1	DnaB-like helicase N-terminal domain-containing protein	misc_protein
//
ACIQFU_37155	Streptomyces sp. NPDC093065	JBIVPJ010000039.1	hypothetical protein	unknown_function
ACIQFU_37160	Streptomyces sp. NPDC093065	JBIVPJ010000039.1	HNH endonuclease family protein	misc_protein
ACIQFU_37165	Streptomyces sp. NPDC093065	JBIVPJ010000039.1	ParA family protein	ParA_like
ACIQFU_37170	Streptomyces sp. NPDC093065	JBIVPJ010000039.1	ParT_like	ParT_like
ACIQFU_37175	Streptomyces sp. NPDC093065	JBIVPJ010000039.1	hypothetical protein	unknown_function
ACIQFU_37180	Streptomyces sp. NPDC093065	JBIVPJ010000039.1	hypothetical protein	unknown_function
ACIQFU_37185	Streptomyces sp. NPDC093065	JBIVPJ010000039.1	hypothetical protein	unknown_function
//
ACIQZB_43480	Streptomyces sp. NPDC097727	JBIWCH010000036.1	hypothetical protein	unknown_function
ACIQZB_43485	Streptomyces sp. NPDC097727	JBIWCH010000036.1	hypothetical protein	unknown_function
ACIQZB_43490	Streptomyces sp. NPDC097727	JBIWCH010000036.1	ParA family protein	ParA_like
ACIQZB_43495	Streptomyces sp. NPDC097727	JBIWCH010000036.1	ParT_like	ParT_like
ACIQZB_43500	Streptomyces sp. NPDC097727	JBIWCH010000036.1	phage/plasmid primase, P4 family	misc_protein
ACIQZB_43505	Streptomyces sp. NPDC097727	JBIWCH010000036.1	bifunctional DNA primase/polymerase	misc_protein
ACIQZB_43510	Streptomyces sp. NPDC097727	JBIWCH010000036.1	AAA family ATPase	ATPase
//
ACIRPR_33595	Streptomyces griseoflavus	JBIWOJ010000026.1	hypothetical protein	unknown_function
ACIRPR_33600	Streptomyces griseoflavus	JBIWOJ010000026.1	hypothetical protein	unknown_function
ACIRPR_33605	Streptomyces griseoflavus	JBIWOJ010000026.1	hypothetical protein	unknown_function
ACIRPR_33610	Streptomyces griseoflavus	JBIWOJ010000026.1	ParT_like	ParT_like
ACIRPR_33615	Streptomyces griseoflavus	JBIWOJ010000026.1	hypothetical protein	unknown_function
ACIRPR_33620	Streptomyces griseoflavus	JBIWOJ010000026.1	hypothetical protein	unknown_function
ACIRPR_33625	Streptomyces griseoflavus	JBIWOJ010000026.1	hypothetical protein	unknown_function
//
SNA_25695	Streptomyces natalensis ATCC 27448	JRKI01000033	hypothetical protein	unknown_function
SNA_25705	Streptomyces natalensis ATCC 27448	JRKI01000033	hypothetical protein	unknown_function
SNA_25710	Streptomyces natalensis ATCC 27448	JRKI01000033	plasmid partition protein	partition_protein
SNA_25715	Streptomyces natalensis ATCC 27448	JRKI01000033	ParT_like	ParT_like
SNA_25720	Streptomyces natalensis ATCC 27448	JRKI01000033	hypothetical protein	unknown_function
SNA_25730	Streptomyces natalensis ATCC 27448	JRKI01000033	hypothetical protein	unknown_function
SNA_25750	Streptomyces natalensis ATCC 27448	JRKI01000033	hypothetical protein	unknown_function
//
A4S05_05515	Nostoc sp. KVJ20	KV757568	rubrerythrin family protein	misc_protein
A4S05_05520	Nostoc sp. KVJ20	KV757568	hypothetical protein	unknown_function
A4S05_05525	Nostoc sp. KVJ20	KV757568	hypothetical protein	unknown_function
A4S05_05530	Nostoc sp. KVJ20	KV757568	ParT_like	ParT_like
//
DSC45_34090	Streptomyces sp. YIM 130001	KZ984579	hypothetical protein	unknown_function
DSC45_34095	Streptomyces sp. YIM 130001	KZ984579	ParT_like	ParT_like
DSC45_34100	Streptomyces sp. YIM 130001	KZ984579	Chromosome partitioning protein ParA	ParA_like
DSC45_34105	Streptomyces sp. YIM 130001	KZ984579	LysM domain/BON superfamily protein	misc_protein
DSC45_34110	Streptomyces sp. YIM 130001	KZ984579	hypothetical protein	unknown_function
//
ADK38_33500	Streptomyces varsoviensis	LGUT01003090	hypothetical protein	unknown_function
ADK38_33505	Streptomyces varsoviensis	LGUT01003090	hypothetical protein	unknown_function
ADK38_33510	Streptomyces varsoviensis	LGUT01003090	hypothetical protein	unknown_function
ADK38_33515	Streptomyces varsoviensis	LGUT01003090	ParT_like	ParT_like
ADK38_33520	Streptomyces varsoviensis	LGUT01003090	hypothetical protein	unknown_function
//
A6769_39505	Nostoc punctiforme NIES-2108	LXQE01000055	ParT_like	ParT_like
A6769_39510	Nostoc punctiforme NIES-2108	LXQE01000055	radical SAM protein	misc_protein
A6769_39515	Nostoc punctiforme NIES-2108	LXQE01000055	hypothetical protein	unknown_function
//
BCD48_39570	Pseudofrankia sp. BMG5.36	MBLO01000057	hypothetical protein	unknown_function
BCD48_39575	Pseudofrankia sp. BMG5.36	MBLO01000057	ATPase	ATPase
BCD48_39580	Pseudofrankia sp. BMG5.36	MBLO01000057	MFS transporter	misc_protein
BCD48_39585	Pseudofrankia sp. BMG5.36	MBLO01000057	ParT_like	ParT_like
BCD48_39590	Pseudofrankia sp. BMG5.36	MBLO01000057	propionyl-CoA carboxylase subunit beta	misc_protein
BCD48_39595	Pseudofrankia sp. BMG5.36	MBLO01000057	beta-ketoacyl-[acyl-carrier-protein] synthase II	misc_protein
BCD48_39600	Pseudofrankia sp. BMG5.36	MBLO01000057	acyl carrier protein	misc_protein
//
BLX24_18220	Arsenicibacter rosenii	MORL01000010	twin-arginine translocation pathway signal	misc_protein
BLX24_18225	Arsenicibacter rosenii	MORL01000010	hypothetical protein	unknown_function
BLX24_18230	Arsenicibacter rosenii	MORL01000010	XRE family transcriptional regulator	transcriptional_regulator
BLX24_18235	Arsenicibacter rosenii	MORL01000010	ParT_like	ParT_like
BLX24_18240	Arsenicibacter rosenii	MORL01000010	cobyrinic acid ac-diamide synthase	misc_protein
BLX24_18245	Arsenicibacter rosenii	MORL01000010	peptidase S8	misc_protein
BLX24_18250	Arsenicibacter rosenii	MORL01000010	hypothetical protein	unknown_function
//
B1L11_43420	Microbispora sp. GKU 823	MWJN01000178	ParT_like	ParT_like
B1L11_43425	Microbispora sp. GKU 823	MWJN01000178	ketosteroid isomerase	misc_protein
B1L11_43430	Microbispora sp. GKU 823	MWJN01000178	phosphatase	misc_protein
B1L11_43435	Microbispora sp. GKU 823	MWJN01000178	phosphatase	misc_protein
//
B4N89_33035	Embleya scabrispora	MWQN01000002	hypothetical protein	unknown_function
B4N89_33040	Embleya scabrispora	MWQN01000002	hypothetical protein	unknown_function
B4N89_33045	Embleya scabrispora	MWQN01000002	hypothetical protein	unknown_function
B4N89_33050	Embleya scabrispora	MWQN01000002	ParT_like	ParT_like
B4N89_33055	Embleya scabrispora	MWQN01000002	hypothetical protein	unknown_function
B4N89_33060	Embleya scabrispora	MWQN01000002	short-chain dehydrogenase	misc_protein
//
BKD26_34625	Streptomyces sp. CB03238	NBCN01000030	hypothetical protein	unknown_function
BKD26_34635	Streptomyces sp. CB03238	NBCN01000030	hypothetical protein	unknown_function
BKD26_34640	Streptomyces sp. CB03238	NBCN01000030	ParT_like	ParT_like
BKD26_34645	Streptomyces sp. CB03238	NBCN01000030	hypothetical protein	unknown_function
BKD26_34650	Streptomyces sp. CB03238	NBCN01000030	hypothetical protein	unknown_function
BKD26_34655	Streptomyces sp. CB03238	NBCN01000030	hypothetical protein	unknown_function
//
BKD26_35995	Streptomyces sp. CB03238	NBCN01000035	hypothetical protein	unknown_function
BKD26_36000	Streptomyces sp. CB03238	NBCN01000035	hypothetical protein	unknown_function
BKD26_36005	Streptomyces sp. CB03238	NBCN01000035	hypothetical protein	unknown_function
BKD26_36010	Streptomyces sp. CB03238	NBCN01000035	ParT_like	ParT_like
BKD26_36015	Streptomyces sp. CB03238	NBCN01000035	hypothetical protein	unknown_function
BKD26_36020	Streptomyces sp. CB03238	NBCN01000035	hypothetical protein	unknown_function
BKD26_36025	Streptomyces sp. CB03238	NBCN01000035	hypothetical protein	unknown_function
//
CFC35_41475	Streptomyces sp. FBKL.4005	NPKF01000003	hypothetical protein	unknown_function
CFC35_41485	Streptomyces sp. FBKL.4005	NPKF01000003	hypothetical protein	unknown_function
CFC35_41490	Streptomyces sp. FBKL.4005	NPKF01000003	ParT_like	ParT_like
CFC35_41495	Streptomyces sp. FBKL.4005	NPKF01000003	ParA family protein	ParA_like
CFC35_41500	Streptomyces sp. FBKL.4005	NPKF01000003	hypothetical protein	unknown_function
CFC35_41505	Streptomyces sp. FBKL.4005	NPKF01000003	hypothetical protein	unknown_function
//
CP500_002260	Tychonema bourrellyi FEM_GT703	NXIB02000007	hypothetical protein	unknown_function
CP500_002265	Tychonema bourrellyi FEM_GT703	NXIB02000007	hypothetical protein	unknown_function
CP500_002270	Tychonema bourrellyi FEM_GT703	NXIB02000007	hypothetical protein	unknown_function
CP500_002275	Tychonema bourrellyi FEM_GT703	NXIB02000007	ParT_like	ParT_like
CP500_002280	Tychonema bourrellyi FEM_GT703	NXIB02000007	XRE family transcriptional regulator	transcriptional_regulator
CP500_002285	Tychonema bourrellyi FEM_GT703	NXIB02000007	ADP-ribosylglycohydrolase family protein	misc_protein
CP500_002290	Tychonema bourrellyi FEM_GT703	NXIB02000007	glutamine synthetase type III	misc_protein
//
SAMN06297387_1521	Streptomyces zhaozhouensis	OCNE01000052	ParT_like	ParT_like
SAMN06297387_1522	Streptomyces zhaozhouensis	OCNE01000052	chromosome partitioning protein	partition_protein
SAMN06297387_1523	Streptomyces zhaozhouensis	OCNE01000052	ParT_like	ParT_like
//
CUT44_14260	Streptomyces carminius	PGGW01000049	hypothetical protein	unknown_function
CUT44_14265	Streptomyces carminius	PGGW01000049	hypothetical protein	unknown_function
CUT44_14270	Streptomyces carminius	PGGW01000049	hypothetical protein	unknown_function
CUT44_14275	Streptomyces carminius	PGGW01000049	ParT_like	ParT_like
CUT44_14280	Streptomyces carminius	PGGW01000049	hypothetical protein	unknown_function
CUT44_14285	Streptomyces carminius	PGGW01000049	hypothetical protein	unknown_function
CUT44_14290	Streptomyces carminius	PGGW01000049	hypothetical protein	unknown_function
//
C0613_08465	Desulfobulbaceae bacterium	PKTX01000040	hypothetical protein	unknown_function
C0613_08470	Desulfobulbaceae bacterium	PKTX01000040	hypothetical protein	unknown_function
C0613_08475	Desulfobulbaceae bacterium	PKTX01000040	transposase	transposase
C0613_08480	Desulfobulbaceae bacterium	PKTX01000040	ParT_like	ParT_like
C0613_08485	Desulfobulbaceae bacterium	PKTX01000040	DNA-binding protein	misc_protein
C0613_08490	Desulfobulbaceae bacterium	PKTX01000040	hypothetical protein	unknown_function
C0613_08495	Desulfobulbaceae bacterium	PKTX01000040	hypothetical protein	unknown_function
//
C1J00_16875	Streptomyces cahuitamycinicus	POUC01000107	hypothetical protein	unknown_function
C1J00_16880	Streptomyces cahuitamycinicus	POUC01000107	hypothetical protein	unknown_function
C1J00_16885	Streptomyces cahuitamycinicus	POUC01000107	hypothetical protein	unknown_function
C1J00_16890	Streptomyces cahuitamycinicus	POUC01000107	ParT_like	ParT_like
C1J00_16895	Streptomyces cahuitamycinicus	POUC01000107	hypothetical protein	unknown_function
C1J00_16900	Streptomyces cahuitamycinicus	POUC01000107	hypothetical protein	unknown_function
C1J00_16905	Streptomyces cahuitamycinicus	POUC01000107	hypothetical protein	unknown_function
//
DI593_00530	Azospira oryzae	QFON01000006	ParT_like	ParT_like
DI593_00535	Azospira oryzae	QFON01000006	hypothetical protein	unknown_function
DI593_00540	Azospira oryzae	QFON01000006	hypothetical protein	unknown_function
DI593_00545	Azospira oryzae	QFON01000006	conjugal transfer protein TraG	misc_protein
//
DDZ13_02330	Coraliomargarita sinensis	QHJQ01000001	hypothetical protein	unknown_function
DDZ13_02335	Coraliomargarita sinensis	QHJQ01000001	hypothetical protein	unknown_function
DDZ13_02340	Coraliomargarita sinensis	QHJQ01000001	hypothetical protein	unknown_function
DDZ13_02345	Coraliomargarita sinensis	QHJQ01000001	ParT_like	ParT_like
DDZ13_02350	Coraliomargarita sinensis	QHJQ01000001	hypothetical protein	unknown_function
DDZ13_02355	Coraliomargarita sinensis	QHJQ01000001	hypothetical protein	unknown_function
DDZ13_02360	Coraliomargarita sinensis	QHJQ01000001	hypothetical protein	unknown_function
//
DN069_27575	Streptacidiphilus pinicola	QKYN01000114	hypothetical protein	unknown_function
DN069_27580	Streptacidiphilus pinicola	QKYN01000114	helix-turn-helix domain containing protein	misc_protein
DN069_27585	Streptacidiphilus pinicola	QKYN01000114	plasmid partition protein	partition_protein
DN069_27590	Streptacidiphilus pinicola	QKYN01000114	ParT_like	ParT_like
DN069_27595	Streptacidiphilus pinicola	QKYN01000114	hypothetical protein	unknown_function
DN069_27600	Streptacidiphilus pinicola	QKYN01000114	hypothetical protein	unknown_function
DN069_27605	Streptacidiphilus pinicola	QKYN01000114	hypothetical protein	unknown_function
//
EDD38_7314	Kitasatospora cineracea	RKQG01000003	DDE superfamily endonuclease	misc_protein
EDD38_7315	Kitasatospora cineracea	RKQG01000003	hypothetical protein	unknown_function
EDD38_7316	Kitasatospora cineracea	RKQG01000003	hypothetical protein	unknown_function
EDD38_7317	Kitasatospora cineracea	RKQG01000003	ParT_like	ParT_like
EDD38_7318	Kitasatospora cineracea	RKQG01000003	hypothetical protein	unknown_function
EDD38_7319	Kitasatospora cineracea	RKQG01000003	acetyltransferase (GNAT) family protein	misc_protein
EDD38_7320	Kitasatospora cineracea	RKQG01000003	hypothetical protein	unknown_function
//
EHH60_11910	Bradyrhizobium sp. RP6	RQIT01000004	hypothetical protein	unknown_function
EHH60_11915	Bradyrhizobium sp. RP6	RQIT01000004	hypothetical protein	unknown_function
EHH60_11920	Bradyrhizobium sp. RP6	RQIT01000004	thermonuclease family protein	misc_protein
EHH60_11925	Bradyrhizobium sp. RP6	RQIT01000004	ParT_like	ParT_like
EHH60_11930	Bradyrhizobium sp. RP6	RQIT01000004	hypothetical protein	unknown_function
EHH60_11940	Bradyrhizobium sp. RP6	RQIT01000004	acyl-CoA dehydrogenase	misc_protein
EHH60_11945	Bradyrhizobium sp. RP6	RQIT01000004	MFS transporter	misc_protein
//
PCC6912_45190	Chlorogloeopsis fritschii PCC 6912	RSCJ01000022	hypothetical protein	unknown_function
PCC6912_45200	Chlorogloeopsis fritschii PCC 6912	RSCJ01000022	hypothetical protein	unknown_function
PCC6912_45210	Chlorogloeopsis fritschii PCC 6912	RSCJ01000022	hypothetical protein	unknown_function
PCC6912_45220	Chlorogloeopsis fritschii PCC 6912	RSCJ01000022	ParT_like	ParT_like
PCC6912_45230	Chlorogloeopsis fritschii PCC 6912	RSCJ01000022	hypothetical protein	unknown_function
PCC6912_45240	Chlorogloeopsis fritschii PCC 6912	RSCJ01000022	hypothetical protein	unknown_function
PCC6912_45250	Chlorogloeopsis fritschii PCC 6912	RSCJ01000022	hypothetical protein	unknown_function
//
E0686_12310	Deinococcus sp. S9	SKCF01000020	hypothetical protein	unknown_function
E0686_12315	Deinococcus sp. S9	SKCF01000020	hypothetical protein	unknown_function
E0686_12320	Deinococcus sp. S9	SKCF01000020	DNA adenine methylase	misc_protein
E0686_12325	Deinococcus sp. S9	SKCF01000020	ParT_like	ParT_like
E0686_12330	Deinococcus sp. S9	SKCF01000020	hypothetical protein	unknown_function
E0686_12335	Deinococcus sp. S9	SKCF01000020	hypothetical protein	unknown_function
E0686_12340	Deinococcus sp. S9	SKCF01000020	hypothetical protein	unknown_function
//
E1264_17760	Actinomadura sp. KC216	SMJX01000091	hypothetical protein	unknown_function
E1264_17765	Actinomadura sp. KC216	SMJX01000091	hypothetical protein	unknown_function
E1264_17770	Actinomadura sp. KC216	SMJX01000091	hypothetical protein	unknown_function
E1264_17775	Actinomadura sp. KC216	SMJX01000091	ParT_like	ParT_like
E1264_17780	Actinomadura sp. KC216	SMJX01000091	hypothetical protein	unknown_function
E1264_17785	Actinomadura sp. KC216	SMJX01000091	hypothetical protein	unknown_function
E1264_17790	Actinomadura sp. KC216	SMJX01000091	hypothetical protein	unknown_function
//
E1285_14640	Actinomadura sp. 7K507	SMKK01000054	hypothetical protein	unknown_function
E1285_14645	Actinomadura sp. 7K507	SMKK01000054	carbamoyltransferase HypF	misc_protein
E1285_14650	Actinomadura sp. 7K507	SMKK01000054	hypothetical protein	unknown_function
E1285_14655	Actinomadura sp. 7K507	SMKK01000054	ParT_like	ParT_like
E1285_14660	Actinomadura sp. 7K507	SMKK01000054	aminoglycoside phosphotransferase family protein	misc_protein
E1285_14665	Actinomadura sp. 7K507	SMKK01000054	IS110 family transposase	transposase
E1285_14670	Actinomadura sp. 7K507	SMKK01000054	hypothetical protein	unknown_function
//
E1200_28135	Actinomadura sp. GC306	SMKM01000285	hypothetical protein	unknown_function
E1200_28140	Actinomadura sp. GC306	SMKM01000285	DNA polymerase IV	misc_protein
E1200_28145	Actinomadura sp. GC306	SMKM01000285	DUF2382 domain-containing protein	unknown_function
E1200_28150	Actinomadura sp. GC306	SMKM01000285	ParT_like	ParT_like
//
FCI23_48565	Actinacidiphila oryziradicis	SUMC01000132	MarR family transcriptional regulator	transcriptional_regulator
FCI23_48570	Actinacidiphila oryziradicis	SUMC01000132	helix-turn-helix domain containing protein	misc_protein
FCI23_48575	Actinacidiphila oryziradicis	SUMC01000132	ParA family protein	ParA_like
FCI23_48580	Actinacidiphila oryziradicis	SUMC01000132	ParT_like	ParT_like
FCI23_48585	Actinacidiphila oryziradicis	SUMC01000132	hypothetical protein	unknown_function
FCI23_48590	Actinacidiphila oryziradicis	SUMC01000132	hypothetical protein	unknown_function
FCI23_48595	Actinacidiphila oryziradicis	SUMC01000132	ImmA/IrrE family metallo-endopeptidase	misc_protein
//
FHR04_06045	Deinococcus radiopugnans ATCC 19172	VDMO01000005	hypothetical protein	unknown_function
FHR04_06050	Deinococcus radiopugnans ATCC 19172	VDMO01000005	VRR-NUC domain-containing protein	misc_protein
FHR04_06055	Deinococcus radiopugnans ATCC 19172	VDMO01000005	hypothetical protein	unknown_function
FHR04_06060	Deinococcus radiopugnans ATCC 19172	VDMO01000005	ParT_like	ParT_like
FHR04_06065	Deinococcus radiopugnans ATCC 19172	VDMO01000005	replicative DNA helicase	replication_protein
FHR04_06070	Deinococcus radiopugnans ATCC 19172	VDMO01000005	hypothetical protein	unknown_function
FHR04_06075	Deinococcus radiopugnans ATCC 19172	VDMO01000005	hypothetical protein	unknown_function
//
FB157_103381	Streptomyces sp. BK340	VISR01000003	hypothetical protein	unknown_function
FB157_103382	Streptomyces sp. BK340	VISR01000003	hypothetical protein	unknown_function
FB157_103383	Streptomyces sp. BK340	VISR01000003	hypothetical protein	unknown_function
FB157_103384	Streptomyces sp. BK340	VISR01000003	ParT_like	ParT_like
FB157_103385	Streptomyces sp. BK340	VISR01000003	hypothetical protein	unknown_function
FB157_103386	Streptomyces sp. BK340	VISR01000003	hypothetical protein	unknown_function
FB157_103387	Streptomyces sp. BK340	VISR01000003	DNA replication protein DnaC	replication_protein
//
FOE67_22440	Streptomyces calidiresistens	VKHS01000793	ParT_like	ParT_like
FOE67_22445	Streptomyces calidiresistens	VKHS01000793	hypothetical protein	unknown_function
FOE67_22450	Streptomyces calidiresistens	VKHS01000793	ASCH domain-containing protein	misc_protein
FOE67_22455	Streptomyces calidiresistens	VKHS01000793	DNA cytosine methyltransferase	misc_protein
//
F7Q99_36510	Streptomyces kaniharaensis	WBOF01000005	hypothetical protein	unknown_function
F7Q99_36515	Streptomyces kaniharaensis	WBOF01000005	DUF2637 domain-containing protein	unknown_function
F7Q99_36520	Streptomyces kaniharaensis	WBOF01000005	restriction endonuclease	misc_protein
F7Q99_36525	Streptomyces kaniharaensis	WBOF01000005	ParT_like	ParT_like
F7Q99_36530	Streptomyces kaniharaensis	WBOF01000005	ParA family protein	ParA_like
F7Q99_36535	Streptomyces kaniharaensis	WBOF01000005	hypothetical protein	unknown_function
//
GTW93_27360	Streptomyces sp. SID5789	WWHZ01000701	hypothetical protein	unknown_function
GTW93_27365	Streptomyces sp. SID5789	WWHZ01000701	hypothetical protein	unknown_function
GTW93_27370	Streptomyces sp. SID5789	WWHZ01000701	plasmid partition protein	partition_protein
GTW93_27375	Streptomyces sp. SID5789	WWHZ01000701	ParT_like	ParT_like
GTW93_27380	Streptomyces sp. SID5789	WWHZ01000701	hypothetical protein	unknown_function
GTW93_27385	Streptomyces sp. SID5789	WWHZ01000701	hypothetical protein	unknown_function
GTW93_27390	Streptomyces sp. SID5789	WWHZ01000701	relaxase domain-containing protein	misc_protein
//
GTY86_05155	Streptomyces sp. SID5770	WWIB01000134	IS6 family transposase	transposase
GTY86_05160	Streptomyces sp. SID5770	WWIB01000134	ParT_like	ParT_like
GTY86_05165	Streptomyces sp. SID5770	WWIB01000134	AAA family ATPase	ATPase
GTY86_05170	Streptomyces sp. SID5770	WWIB01000134	hypothetical protein	unknown_function
GTY86_05175	Streptomyces sp. SID5770	WWIB01000134	hypothetical protein	unknown_function
//
GT354_38530	Streptomyces sp. SID3343	WWJX01001221	AAA family ATPase	ATPase
GT354_38535	Streptomyces sp. SID3343	WWJX01001221	hypothetical protein	unknown_function
GT354_38540	Streptomyces sp. SID3343	WWJX01001221	AAA family ATPase	ATPase
GT354_38545	Streptomyces sp. SID3343	WWJX01001221	ParT_like	ParT_like
GT354_38550	Streptomyces sp. SID3343	WWJX01001221	hypothetical protein	unknown_function
//
